# Supplementary material for: 5-(4-Fluoro­phen­yl)-2-methyl-3-methyl­sulfinyl-1-benzofuran
Source: Acta Crystallogr Sect E Struct Rep Online. 2011 Aug 2;67(Pt 9):o2242. doi: 10.1107/S160053681103056X (PMC3200607; doi:10.1107/S160053681103056X)
Supplement: Supplementary file 1 [file e-67-o2242-sup1.cif]

##############################################################################
###                                                                        ###
###           Electronic papers (Acta Crystallographica Section C)         ###
###                                                                        ###
##############################################################################
#                                                                            #
# This paper is published electronically. It meets the data-validation       #
# criteria for publication in Acta Crystallographica Section C.              #
# The submission has been checked by a Section C Co-editor though the text   #
# in _publ_section_comments is the responsibility of the authors.            #
#                                                                            #
# Electronic papers are listed in the printed contents pages of an issue of  #
# Acta Crystallographica Section C within two months of acceptance and are   #
# available by email and via the online contents pages for that issue.       #
#                                                                            #
# Software is freely available for graphical display of the structure(s) in  #
# this CIF.  For information consult the CIF home page http://www.iucr.org/  #
# cif/home.html                                                              #
#                                                                            #
#            Copyright International Union of Crystallography                #
#                                                                            #
##############################################################################
data_global
_audit_creation_method     'form.cif (version 2.0)'
_journal_data_validation_number     ?
_journal_date_recd_electronic     2011-07-05
_journal_date_accepted     2011-07-29
_journal_name_full     'Acta Crystallographica, Section E'
_journal_year     2011
_journal_volume     67
_journal_issue      9
_journal_page_first     eo2242
_journal_page_last     eo2242
_journal_paper_category     QO
_journal_coeditor_code     QK2019
_publ_contact_author_name     'Prof. Uk Lee'
_publ_contact_author_address
;
 Department of Chemistry, Pukyong National University, 599-1 Daeyeon 3-dong
 Nam-gu, Busan 608-737, Republic of Korea
;
_publ_contact_author_email     'uklee@pknu.ac.kr'
_publ_contact_author_fax     '+82-51-629-5583'
_publ_contact_author_phone     '+82-51-629-5596'
_publ_section_title
;
5-(4-Fluorophenyl)-2-methyl-3-methylsulfinyl-1-benzofuran
;
loop_
    _publ_author_name
    _publ_author_address
    'Seo, Pil Ja'
;
 Department of Chemistry, Dongeui University, San 24 Kaya-dong Busanjin-gu,
 Busan 614-714, Republic of Korea
;
    'Choi, Hong Dae'
;
 Department of Chemistry, Dongeui University, San 24 Kaya-dong Busanjin-gu,
 Busan 614-714, Republic of Korea
;
    'Son, Byeng Wha'
;
 Department of Chemistry, Pukyong National University, 599-1 Daeyeon 3-dong
 Nam-gu, Busan 608-737, Republic of Korea
;
    'Lee, Uk'
;
 Department of Chemistry, Pukyong National University, 599-1 Daeyeon 3-dong
 Nam-gu, Busan 608-737, Republic of Korea
;
_publ_section_abstract
;
In the title compound, C~16~H~13~FO~2~S, the 4-fluorophenyl ring makes a
dihedral angle of 38.75(8)\% with the mean plane of the benzofuran fragment.
In the crystal, molecules are linked by weak intermolecular C---H...O hydrogen
bonds.
;
_publ_section_comment
;
Recently, many compounds having a benzofuran moiety have drawn much
attention owing to their valuable pharmacological properties such as
antibacterial and antifungal, antitumor and antiviral, and antimicrobial
activities (Aslam <i>et al.</i>, 2009, Galal <i>et al.</i>,
2009,
Khan <i>et al.</i>, 2005).
These benzofuran derivatives occur in a wide range of natural products
(Akgul & Anil, 2003; Soekamto <i>et al.</i>, 2003). As a part
of our ongoing
studies of the substituent effect on the solid state structures of
5-aryl-2-methyl-3-methylsulfinyl-1-benzofuran analogues, see:
Choi <i>et al.</i> (2006, 2009), we report herein the crystal
structure of the
title compound.
In the title molecule (Fig. 1), the benzofuran unit is essentially planar, with
a mean deviation of 0.011 (2)  \%A from the least-squares plane defined by the
nine constituent atoms. The diheral angle formed by the 4-fluorophenyl
ring and the mean plane of the benzofurn fragment is 38.75 (8)\%.
In the crystal packing (Fig. 2), molecules are linked by weak intermolecular
C---H...O hydrogen bonds; the first one between a benzene H atom
and the O atom of the sulfinyl group (Table 1; C5---H5...O2^i^), the second
one between a methyl H atom of the methylsulfinyl group and the
O atom of the sulfinyl group (Table 1; C16---H16B...O2^ii^).
;
_publ_section_references
;
Akgul, Y. Y. & Anil, H. (2003). <i>Phytochemistry</i>, <b>63</b>, 939--943.
Aslam, S. N., Stevenson, P. C., Kokubun, T. & Hall, D. R. (2009). <i>Microbiol.
Res.</i> <b>164</b>, 191--195.
Brandenburg, K. (1998). <i>DIAMOND</i>. Crystal Impact GbR, Bonn, Germany.
Bruker (2009). <i>APEX2</i>, <i>SADABS</i> and <i>SAINT</i>. Bruker AXS Inc.,
Madison, Wisconsin, USA.
Choi, H. D., Seo, P. J., Lee, H. K., Son, B. W. & Lee, U. (2006). <i>Acta
Cryst.</i> E<b>62</b>, o4480--o4481.
Choi, H. D., Seo, P. J. & Son, B. W. (1999). <i>J. Korean Chem. Soc</i>.
<b>43</b>, 237--240.
Choi, H. D., Seo, P. J., Son, B. W. & Lee, U. (2009). <i>Acta Cryst.</i>
E<b>65</b>, o2269.
Farrugia, L. J. (1997). <i>J. Appl. Cryst.</i> <b>30</b>, 565.
Galal, S. A., Abd El-All, A. S., Abdallah, M. M. & El-Diwani, H. I. (2009).
<i>Bioorg. Med. Chem. Lett</i>. <b>19</b>, 2420--2428.
Khan, M. W., Alam, M. J., Rashid, M. A. & Chowdhury, R. (2005). <i>Bioorg. Med.
Chem</i>. <b>13</b>, 4796--4805.
Sheldrick, G. M. (2008). <i>Acta Cryst.</i> A<b>64</b>, 112--122.
Soekamto, N. H., Achmad, S. A., Ghisalberti, E. L., Hakim, E. H. & Syah, Y. M.
(2003). <i>Phytochemistry</i>, <b>64</b>, 831--834.
;
_publ_section_related_literature
;
For the pharmacological activity of benzofuran compounds, see: Aslam <i>et
al.</i> (2009); Galal <i>et al.</i> (2009); Khan <i>et al.</i>
(2005). For
natural products with benzofuran rings, see: Akgul & Anil (2003);
Soekamto
<i>et al.</i> (2003). For structural studies of related
5-aryl-2-methyl-3-methylsulfinyl-1-benzofuran drivatives, see: Choi <i>et
al.</i> (2006, 2009). For the synthesis of 2-methylbenzofuran
derivatives,
see: Choi <i>et al.</i> (1999).
;
_publ_section_exptl_prep
;
5-(4-Fluorophenyl)-2-methyl-3-methylsulfanyl-1-benzofuran
was obtained from 4'-fluoro-1,1'-biphenyl-4-ol and
\a-chloro-\a-(methylsufanyl)acetone (Choi <i>et al.</i>, 1999).
77% 3-chloroperoxybenzoic acid (291 mg, 1.3 mmol) was added
in small portions to a stirred solution of
5-(4-fluorophenyl)-2-methyl-3-methylsulfanyl-1-benzofuran
(326 mg, 1.2 mmol) in dichloromethane (40 mL) at 273 K.
After being stirred at room temperature for 4h, the mixture was
washed with saturated sodium bicarbonate solution and the
organic layer was separated, dried over magnesium sulfate,
filtered and concentrated at reduced pressure. The residue
was purified by column chromatography (hexane--ethyl
acetate, 1:1 v/v) to afford the title compound as a colorless
solid [yield 70%, m.p. 411--413 K; <i>R</i>~f~ = 0.46 (hexane--ethyl
acetate, 1:1 v/v)]. Single crystals
suitable for X-ray diffraction were prepared by slow evaporation
of a solution of the title compound in ethyl acetate at room temperature.
;
_publ_section_exptl_refinement
;
All H atoms were positioned geometrically and refined using a riding model,
with C---H = 0.95 \%A for aryl and 0.98 \%A for methyl H atoms.
<i>U</i>~iso~(H)  = 1.2<i>U</i>~eq~(C) for aryl and 1.5<i>U</i>~eq~(C)
for methyl H atoms.
;
data_I
_chemical_name_systematic
;
5-(4-Fluorophenyl)-2-methyl-3-methylsulfinyl-1-benzofuran
;
_chemical_name_common     ?
_chemical_formula_moiety     'C16 H13 F O2 S'
_chemical_formula_sum     'C16 H13 F O2 S'
_chemical_formula_iupac     'C16 H13 F O2 S'
_chemical_formula_weight     288.32
_chemical_melting_point     ?
_symmetry_cell_setting     monoclinic
_symmetry_space_group_name_H-M     'P 21/c'
_symmetry_space_group_name_Hall     '-P 2ybc'
loop_
    _symmetry_equiv_pos_as_xyz
    'x, y, z'
    '-x, y+1/2, -z+1/2'
    '-x, -y, -z'
    'x, -y-1/2, z-1/2'
_cell_length_a     15.101(5)
_cell_length_b     5.3150(16)
_cell_length_c     17.317(5)
_cell_angle_alpha     90.00
_cell_angle_beta     93.606(5)
_cell_angle_gamma     90.00
_cell_volume     1387.1(7)
_cell_formula_units_Z     4
_cell_measurement_reflns_used     2591
_cell_measurement_theta_min     2.64
_cell_measurement_theta_max     26.41
_cell_measurement_temperature     173(2)
_exptl_crystal_description     'block'
_exptl_crystal_colour     'colourless'
_exptl_crystal_size_max     0.28
_exptl_crystal_size_mid     0.22
_exptl_crystal_size_min     0.21
_exptl_crystal_density_diffrn     1.381
_exptl_crystal_density_meas     ?
_exptl_crystal_density_method     'not measured'
_exptl_crystal_F_000     600
_exptl_absorpt_coefficient_mu     0.242
_exptl_absorpt_correction_type     multi-scan
_exptl_absorpt_process_details     '(SADABS; Bruker, 2009)'
_exptl_absorpt_correction_T_min     0.9343
_exptl_absorpt_correction_T_max     0.9518
_exptl_special_details     ?
_diffrn_ambient_temperature     173(2)
_diffrn_radiation_type     MoK\a
_diffrn_radiation_wavelength     0.71073
_diffrn_radiation_source     'rotating anode'
_diffrn_radiation_monochromator     'graphite multilayer'
_diffrn_measurement_device_type     'Bruker SMART APEXII CCD'
_diffrn_measurement_method     '\f and \w scans'
_diffrn_detector_area_resol_mean     10.0
_diffrn_reflns_number     13601
_diffrn_reflns_av_R_equivalents     0.0547
_diffrn_reflns_av_sigmaI/netI     0.0468
_diffrn_reflns_theta_min     1.35
_diffrn_reflns_theta_max     28.49
_diffrn_reflns_theta_full     28.49
_diffrn_measured_fraction_theta_max     0.991
_diffrn_measured_fraction_theta_full     0.991
_diffrn_reflns_limit_h_min     -20
_diffrn_reflns_limit_h_max     20
_diffrn_reflns_limit_k_min     -6
_diffrn_reflns_limit_k_max     7
_diffrn_reflns_limit_l_min     -22
_diffrn_reflns_limit_l_max     22
_diffrn_standards_number     0
_diffrn_standards_interval_count     ?
_diffrn_standards_interval_time     ?
_diffrn_standards_decay_%     ?
_refine_special_details
;
 Refinement of F^2^ against ALL reflections.  The weighted R-factor wR and
 goodness of fit S are based on F^2^, conventional R-factors R are based
 on F, with F set to zero for negative F^2^. The threshold expression of
 F^2^ > 2sigma(F^2^) is used only for calculating R-factors(gt) etc. and is
 not relevant to the choice of reflections for refinement.  R-factors based
 on F^2^ are statistically about twice as large as those based on F, and R-
 factors based on ALL data will be even larger.
;
_reflns_number_total     3478
_reflns_number_gt     2437
_reflns_threshold_expression     I>2\s(I)
_refine_ls_structure_factor_coef     Fsqd
_refine_ls_matrix_type     full
_refine_ls_R_factor_all     0.0749
_refine_ls_R_factor_gt     0.0490
_refine_ls_wR_factor_gt     0.1229
_refine_ls_wR_factor_ref     0.1369
_refine_ls_goodness_of_fit_ref     1.049
_refine_ls_restrained_S_all     1.049
_refine_ls_number_reflns     3478
_refine_ls_number_parameters     183
_refine_ls_number_restraints     0
_refine_ls_hydrogen_treatment     constr
_refine_ls_weighting_scheme     calc
_refine_ls_weighting_details
         'calc w=1/[\s^2^(Fo^2^)+(0.0651P)^2^+0.2344P] where P=(Fo^2^+2Fc^2^)/3'
_atom_sites_solution_hydrogens     difmap
_atom_sites_solution_primary     direct
_atom_sites_solution_secondary     difmap
_refine_ls_shift/su_max     0.000
_refine_ls_shift/su_mean     0.000
_refine_diff_density_max     0.318
_refine_diff_density_min     -0.223
_refine_ls_extinction_method     none
_refine_ls_extinction_coef     ?
loop_
    _atom_type_symbol
    _atom_type_description
    _atom_type_scat_dispersion_real
    _atom_type_scat_dispersion_imag
    _atom_type_scat_source
    'C' 'C' 0.0033 0.0016
                         'International Tables Vol C Tables 4.2.6.8 and 6.1.1.4'
    'H' 'H' 0.0000 0.0000
                         'International Tables Vol C Tables 4.2.6.8 and 6.1.1.4'
    'O' 'O' 0.0106 0.0060
                         'International Tables Vol C Tables 4.2.6.8 and 6.1.1.4'
    'S' 'S' 0.1246 0.1234
                         'International Tables Vol C Tables 4.2.6.8 and 6.1.1.4'
    'F' 'F' 0.0171 0.0103
                         'International Tables Vol C Tables 4.2.6.8 and 6.1.1.4'
_computing_data_collection     '<i>APEX2</i> (Bruker, 2009)'
_computing_cell_refinement     '<i>SAINT</i> (Bruker, 2009)'
_computing_data_reduction     '<i>SAINT</i> (Bruker, 2009)'
_computing_structure_solution     '<i>SHELXS97</i> (Sheldrick, 2008)'
_computing_structure_refinement     '<i>SHELXL97</i> (Sheldrick, 2008)'
_computing_molecular_graphics
        '<i>ORTEP-3</i> (Farrugia, 1997) and <i>DIAMOND</i> (Brandenburg, 1998)'
_computing_publication_material     '<i>SHELXL97</i> (Sheldrick, 2008)'
loop_
    _atom_site_type_symbol
    _atom_site_label
    _atom_site_fract_x
    _atom_site_fract_y
    _atom_site_fract_z
    _atom_site_U_iso_or_equiv
    _atom_site_adp_type
    _atom_site_calc_flag
    _atom_site_refinement_flags
    _atom_site_occupancy
    _atom_site_symmetry_multiplicity
    _atom_site_disorder_assembly
    _atom_site_disorder_group
    S S1 0.17563(4) 0.58042(10) 0.28834(3) 0.04103(18) Uani d . 1 2 . .
    F F1 0.55934(10) -0.3181(3) 0.63856(9) 0.0799(5) Uani d . 1 2 . .
    O O1 0.06789(11) 0.7798(3) 0.47995(8) 0.0601(5) Uani d . 1 2 . .
    O O2 0.19330(12) 0.3052(3) 0.28237(8) 0.0577(5) Uani d . 1 2 . .
    C C1 0.14479(13) 0.6338(4) 0.38282(10) 0.0361(4) Uani d . 1 2 . .
    C C2 0.18189(13) 0.5179(4) 0.45385(10) 0.0348(4) Uani d . 1 2 . .
    C C3 0.25025(13) 0.3517(3) 0.47389(10) 0.0324(4) Uani d . 1 2 . .
    H H3 0.2843 0.2794 0.4353 0.039 Uiso calc R 1 2 . .
    C C4 0.26806(13) 0.2925(4) 0.55191(10) 0.0348(4) Uani d . 1 2 . .
    C C5 0.21503(16) 0.3959(4) 0.60763(11) 0.0509(6) Uani d . 1 2 . .
    H H5 0.2269 0.3515 0.6604 0.061 Uiso calc R 1 2 . .
    C C6 0.14668(18) 0.5585(5) 0.58852(12) 0.0615(7) Uani d . 1 2 . .
    H H6 0.1112 0.6273 0.6267 0.074 Uiso calc R 1 2 . .
    C C7 0.13179(15) 0.6176(4) 0.51116(12) 0.0490(6) Uani d . 1 2 . .
    C C8 0.07767(15) 0.7839(4) 0.40150(11) 0.0472(5) Uani d . 1 2 . .
    C C9 0.34346(13) 0.1263(4) 0.57592(10) 0.0337(4) Uani d . 1 2 . .
    C C10 0.36519(15) -0.0773(4) 0.53163(13) 0.0471(5) Uani d . 1 2 . .
    H H10 0.3298 -0.1145 0.4858 0.056 Uiso calc R 1 2 . .
    C C11 0.43708(18) -0.2285(5) 0.55224(15) 0.0636(7) Uani d . 1 2 . .
    H H11 0.4510 -0.3696 0.5216 0.076 Uiso calc R 1 2 . .
    C C12 0.48785(15) -0.1697(5) 0.61814(13) 0.0506(6) Uani d . 1 2 . .
    C C13 0.46903(15) 0.0255(5) 0.66434(13) 0.0518(6) Uani d . 1 2 . .
    H H13 0.5048 0.0598 0.7102 0.062 Uiso calc R 1 2 . .
    C C14 0.39641(16) 0.1737(4) 0.64317(12) 0.0499(6) Uani d . 1 2 . .
    H H14 0.3822 0.3112 0.6752 0.060 Uiso calc R 1 2 . .
    C C15 0.01636(16) 0.9524(5) 0.35532(14) 0.0584(7) Uani d . 1 2 . .
    H H15A 0.0304 1.1280 0.3682 0.088 Uiso calc R 1 2 . .
    H H15B -0.0449 0.9162 0.3672 0.088 Uiso calc R 1 2 . .
    H H15C 0.0231 0.9241 0.3001 0.088 Uiso calc R 1 2 . .
    C C16 0.28109(15) 0.7332(4) 0.29579(13) 0.0502(5) Uani d . 1 2 . .
    H H16A 0.3181 0.6581 0.3382 0.075 Uiso calc R 1 2 . .
    H H16B 0.2729 0.9127 0.3061 0.075 Uiso calc R 1 2 . .
    H H16C 0.3102 0.7128 0.2472 0.075 Uiso calc R 1 2 . .
loop_
    _atom_site_aniso_label
    _atom_site_aniso_U_11
    _atom_site_aniso_U_22
    _atom_site_aniso_U_33
    _atom_site_aniso_U_12
    _atom_site_aniso_U_13
    _atom_site_aniso_U_23
    S1 0.0546(3) 0.0466(3) 0.0211(2) 0.0092(2) -0.00313(19) -0.0005(2)
    F1 0.0614(9) 0.1015(12) 0.0772(11) 0.0432(9) 0.0076(8) 0.0292(9)
    O1 0.0642(10) 0.0827(12) 0.0348(8) 0.0421(9) 0.0126(7) 0.0095(8)
    O2 0.0964(13) 0.0440(9) 0.0328(8) 0.0079(8) 0.0051(8) -0.0095(6)
    C1 0.0391(10) 0.0436(11) 0.0250(9) 0.0089(8) -0.0030(7) 0.0015(8)
    C2 0.0405(10) 0.0402(10) 0.0236(9) 0.0068(8) 0.0020(7) -0.0002(8)
    C3 0.0397(10) 0.0355(9) 0.0221(8) 0.0055(8) 0.0030(7) -0.0021(7)
    C4 0.0414(11) 0.0377(10) 0.0255(9) 0.0067(8) 0.0030(8) 0.0034(8)
    C5 0.0663(15) 0.0639(14) 0.0234(9) 0.0235(12) 0.0089(9) 0.0072(9)
    C6 0.0748(17) 0.0814(18) 0.0303(11) 0.0408(14) 0.0184(11) 0.0079(11)
    C7 0.0547(13) 0.0611(14) 0.0318(10) 0.0276(11) 0.0077(9) 0.0044(9)
    C8 0.0509(13) 0.0587(14) 0.0317(10) 0.0169(11) 0.0019(9) 0.0042(9)
    C9 0.0413(10) 0.0338(9) 0.0263(9) 0.0012(8) 0.0033(7) 0.0064(7)
    C10 0.0562(13) 0.0401(11) 0.0437(12) 0.0099(10) -0.0058(10) -0.0051(9)
    C11 0.0757(18) 0.0549(15) 0.0602(15) 0.0304(13) 0.0033(13) -0.0061(12)
    C12 0.0417(12) 0.0598(14) 0.0506(13) 0.0160(10) 0.0065(10) 0.0224(11)
    C13 0.0521(13) 0.0600(14) 0.0416(12) 0.0059(11) -0.0100(10) 0.0124(11)
    C14 0.0655(15) 0.0508(12) 0.0319(11) 0.0152(11) -0.0088(10) 0.0006(9)
    C15 0.0558(14) 0.0726(17) 0.0465(13) 0.0303(13) 0.0010(11) 0.0111(11)
    C16 0.0527(13) 0.0530(13) 0.0458(12) 0.0110(11) 0.0107(10) 0.0078(10)
_geom_special_details
;
 All esds (except the esd in the dihedral angle between two l.s. planes)
 are estimated using the full covariance matrix.  The cell esds are taken
 into account individually in the estimation of esds in distances, angles
 and torsion angles; correlations between esds in cell parameters are only
 used when they are defined by crystal symmetry.  An approximate (isotropic)
 treatment of cell esds is used for estimating esds involving l.s. planes.
;
loop_
    _geom_bond_atom_site_label_1
    _geom_bond_atom_site_label_2
    _geom_bond_site_symmetry_2
    _geom_bond_distance
    _geom_bond_publ_flag
    S1 O2 . 1.4915(17) ?
    S1 C1 . 1.752(2) ?
    S1 C16 . 1.785(2) ?
    F1 C12 . 1.365(2) ?
    O1 C8 . 1.376(2) ?
    O1 C7 . 1.379(2) ?
    C1 C8 . 1.345(3) ?
    C1 C2 . 1.456(2) ?
    C2 C3 . 1.386(3) ?
    C2 C7 . 1.390(3) ?
    C3 C4 . 1.397(2) ?
    C3 H3 . 0.9500 ?
    C4 C5 . 1.404(3) ?
    C4 C9 . 1.480(3) ?
    C5 C6 . 1.371(3) ?
    C5 H5 . 0.9500 ?
    C6 C7 . 1.380(3) ?
    C6 H6 . 0.9500 ?
    C8 C15 . 1.485(3) ?
    C9 C10 . 1.378(3) ?
    C9 C14 . 1.393(3) ?
    C10 C11 . 1.380(3) ?
    C10 H10 . 0.9500 ?
    C11 C12 . 1.370(3) ?
    C11 H11 . 0.9500 ?
    C12 C13 . 1.351(3) ?
    C13 C14 . 1.381(3) ?
    C13 H13 . 0.9500 ?
    C14 H14 . 0.9500 ?
    C15 H15A . 0.9800 ?
    C15 H15B . 0.9800 ?
    C15 H15C . 0.9800 ?
    C16 H16A . 0.9800 ?
    C16 H16B . 0.9800 ?
    C16 H16C . 0.9800 ?
loop_
    _geom_angle_atom_site_label_1
    _geom_angle_atom_site_label_2
    _geom_angle_atom_site_label_3
    _geom_angle_site_symmetry_1
    _geom_angle_site_symmetry_3
    _geom_angle
    _geom_angle_publ_flag
    O2 S1 C1 . . 106.43(9) ?
    O2 S1 C16 . . 106.77(11) ?
    C1 S1 C16 . . 98.46(10) ?
    C8 O1 C7 . . 106.32(15) ?
    C8 C1 C2 . . 107.68(17) ?
    C8 C1 S1 . . 124.69(15) ?
    C2 C1 S1 . . 127.56(15) ?
    C3 C2 C7 . . 119.61(17) ?
    C3 C2 C1 . . 136.24(18) ?
    C7 C2 C1 . . 104.13(17) ?
    C2 C3 C4 . . 118.74(17) ?
    C2 C3 H3 . . 120.6 ?
    C4 C3 H3 . . 120.6 ?
    C3 C4 C5 . . 119.56(17) ?
    C3 C4 C9 . . 120.27(16) ?
    C5 C4 C9 . . 120.16(16) ?
    C6 C5 C4 . . 122.28(18) ?
    C6 C5 H5 . . 118.9 ?
    C4 C5 H5 . . 118.9 ?
    C5 C6 C7 . . 116.87(19) ?
    C5 C6 H6 . . 121.6 ?
    C7 C6 H6 . . 121.6 ?
    O1 C7 C6 . . 126.15(19) ?
    O1 C7 C2 . . 110.93(17) ?
    C6 C7 C2 . . 122.92(19) ?
    C1 C8 O1 . . 110.93(17) ?
    C1 C8 C15 . . 132.98(19) ?
    O1 C8 C15 . . 116.06(18) ?
    C10 C9 C14 . . 117.57(19) ?
    C10 C9 C4 . . 121.22(17) ?
    C14 C9 C4 . . 121.19(18) ?
    C9 C10 C11 . . 121.6(2) ?
    C9 C10 H10 . . 119.2 ?
    C11 C10 H10 . . 119.2 ?
    C12 C11 C10 . . 118.2(2) ?
    C12 C11 H11 . . 120.9 ?
    C10 C11 H11 . . 120.9 ?
    C13 C12 F1 . . 118.8(2) ?
    C13 C12 C11 . . 122.7(2) ?
    F1 C12 C11 . . 118.4(2) ?
    C12 C13 C14 . . 118.3(2) ?
    C12 C13 H13 . . 120.9 ?
    C14 C13 H13 . . 120.9 ?
    C13 C14 C9 . . 121.5(2) ?
    C13 C14 H14 . . 119.2 ?
    C9 C14 H14 . . 119.2 ?
    C8 C15 H15A . . 109.5 ?
    C8 C15 H15B . . 109.5 ?
    H15A C15 H15B . . 109.5 ?
    C8 C15 H15C . . 109.5 ?
    H15A C15 H15C . . 109.5 ?
    H15B C15 H15C . . 109.5 ?
    S1 C16 H16A . . 109.5 ?
    S1 C16 H16B . . 109.5 ?
    H16A C16 H16B . . 109.5 ?
    S1 C16 H16C . . 109.5 ?
    H16A C16 H16C . . 109.5 ?
    H16B C16 H16C . . 109.5 ?
loop_
    _geom_torsion_atom_site_label_1
    _geom_torsion_atom_site_label_2
    _geom_torsion_atom_site_label_3
    _geom_torsion_atom_site_label_4
    _geom_torsion_site_symmetry_1
    _geom_torsion_site_symmetry_2
    _geom_torsion_site_symmetry_3
    _geom_torsion_site_symmetry_4
    _geom_torsion
    _geom_torsion_publ_flag
    O2 S1 C1 C8 . . . . -137.1(2) ?
    C16 S1 C1 C8 . . . . 112.5(2) ?
    O2 S1 C1 C2 . . . . 39.1(2) ?
    C16 S1 C1 C2 . . . . -71.2(2) ?
    C8 C1 C2 C3 . . . . -179.4(2) ?
    S1 C1 C2 C3 . . . . 3.8(4) ?
    C8 C1 C2 C7 . . . . -0.9(3) ?
    S1 C1 C2 C7 . . . . -177.67(17) ?
    C7 C2 C3 C4 . . . . -1.3(3) ?
    C1 C2 C3 C4 . . . . 177.1(2) ?
    C2 C3 C4 C5 . . . . 1.9(3) ?
    C2 C3 C4 C9 . . . . -176.79(18) ?
    C3 C4 C5 C6 . . . . -1.3(4) ?
    C9 C4 C5 C6 . . . . 177.4(2) ?
    C4 C5 C6 C7 . . . . 0.0(4) ?
    C8 O1 C7 C6 . . . . 179.3(3) ?
    C8 O1 C7 C2 . . . . -0.2(3) ?
    C5 C6 C7 O1 . . . . -178.8(2) ?
    C5 C6 C7 C2 . . . . 0.7(4) ?
    C3 C2 C7 O1 . . . . 179.45(19) ?
    C1 C2 C7 O1 . . . . 0.6(3) ?
    C3 C2 C7 C6 . . . . -0.1(4) ?
    C1 C2 C7 C6 . . . . -178.9(2) ?
    C2 C1 C8 O1 . . . . 0.9(3) ?
    S1 C1 C8 O1 . . . . 177.74(16) ?
    C2 C1 C8 C15 . . . . 178.8(3) ?
    S1 C1 C8 C15 . . . . -4.3(4) ?
    C7 O1 C8 C1 . . . . -0.5(3) ?
    C7 O1 C8 C15 . . . . -178.8(2) ?
    C3 C4 C9 C10 . . . . -37.6(3) ?
    C5 C4 C9 C10 . . . . 143.6(2) ?
    C3 C4 C9 C14 . . . . 140.8(2) ?
    C5 C4 C9 C14 . . . . -38.0(3) ?
    C14 C9 C10 C11 . . . . -0.6(3) ?
    C4 C9 C10 C11 . . . . 177.9(2) ?
    C9 C10 C11 C12 . . . . -0.7(4) ?
    C10 C11 C12 C13 . . . . 1.7(4) ?
    C10 C11 C12 F1 . . . . -179.7(2) ?
    F1 C12 C13 C14 . . . . -179.8(2) ?
    C11 C12 C13 C14 . . . . -1.2(4) ?
    C12 C13 C14 C9 . . . . -0.3(4) ?
    C10 C9 C14 C13 . . . . 1.1(3) ?
    C4 C9 C14 C13 . . . . -177.4(2) ?
loop_
    _geom_hbond_atom_site_label_D
    _geom_hbond_atom_site_label_H
    _geom_hbond_atom_site_label_A
    _geom_hbond_site_symmetry_A
    _geom_hbond_distance_DH
    _geom_hbond_distance_HA
    _geom_hbond_distance_DA
    _geom_hbond_angle_DHA
    C5 H5 O2 4_566 0.95 2.36 3.245(3) 155.8
    C16 H16B O2 1_565 0.98 2.43 3.319(3) 150.7
_iucr_refine_instructions_details
;
TITL 1112 IN P2(1)/C
CELL  0.71073 15.10070  5.31500 17.31710 90.00000 93.60600 90.00000
ZERR 4  0.00450  0.00160  0.00510  0.00000  0.00500  0.00000
LATT 1
SYMM -X, Y+ 0.50000, -Z+ 0.50000
SFAC C H O S F
UNIT 64 52 8 4 4
TEMP -100
SIZE 0.206 0.218 0.284
L.S. 15
ACTA
CONF
BOND $H
BOND
FMAP 2
PLAN 20
MPLA 9 C1 C2 C3 C4 C5 C6 C7 O1 C8
MPLA 6 C9 C10 C11 C12 C13 C14
EQIV $1  x, 0.5-y, 0.5+z
EQIV $2  x, 1+y, z
HTAB C5 O2_$1
HTAB C16 O2_$2
WGHT    0.065100    0.234400
FVAR       0.19834
MOLE   1
S1    4    0.175633    0.580419    0.288344    11.00000    0.05462    0.04664 =
         0.02114   -0.00046   -0.00313    0.00919
F1    5    0.559338   -0.318131    0.638561    11.00000    0.06135    0.10149 =
         0.07720    0.02916    0.00758    0.04317
O1    3    0.067889    0.779803    0.479955    11.00000    0.06422    0.08265 =
         0.03477    0.00955    0.01257    0.04207
O2    3    0.193301    0.305229    0.282368    11.00000    0.09639    0.04403 =
         0.03283   -0.00950    0.00508    0.00787
C1    1    0.144792    0.633832    0.382825    11.00000    0.03913    0.04363 =
         0.02497    0.00149   -0.00301    0.00892
C2    1    0.181888    0.517911    0.453846    11.00000    0.04050    0.04016 =
         0.02364   -0.00017    0.00205    0.00677
C3    1    0.250247    0.351672    0.473894    11.00000    0.03966    0.03554 =
         0.02214   -0.00207    0.00298    0.00550
AFIX  43
H3    2    0.284326    0.279352    0.435301    11.00000   -1.20000
AFIX   0
C4    1    0.268064    0.292530    0.551911    11.00000    0.04142    0.03769 =
         0.02553    0.00336    0.00298    0.00669
C5    1    0.215034    0.395857    0.607630    11.00000    0.06628    0.06393 =
         0.02339    0.00718    0.00888    0.02350
AFIX  43
H5    2    0.226932    0.351527    0.660409    11.00000   -1.20000
AFIX   0
C6    1    0.146684    0.558493    0.588516    11.00000    0.07484    0.08138 =
         0.03026    0.00788    0.01840    0.04078
AFIX  43
H6    2    0.111230    0.627324    0.626712    11.00000   -1.20000
AFIX   0
C7    1    0.131787    0.617562    0.511163    11.00000    0.05470    0.06107 =
         0.03184    0.00444    0.00772    0.02757
C8    1    0.077670    0.783922    0.401496    11.00000    0.05094    0.05875 =
         0.03173    0.00424    0.00190    0.01694
C9    1    0.343459    0.126342    0.575922    11.00000    0.04126    0.03377 =
         0.02630    0.00641    0.00328    0.00115
C10   1    0.365190   -0.077307    0.531632    11.00000    0.05618    0.04012 =
         0.04372   -0.00511   -0.00585    0.00987
AFIX  43
H10   2    0.329781   -0.114494    0.485762    11.00000   -1.20000
AFIX   0
C11   1    0.437081   -0.228510    0.552245    11.00000    0.07565    0.05489 =
         0.06022   -0.00614    0.00330    0.03041
AFIX  43
H11   2    0.451014   -0.369575    0.521577    11.00000   -1.20000
AFIX   0
C12   1    0.487848   -0.169747    0.618142    11.00000    0.04172    0.05984 =
         0.05064    0.02240    0.00654    0.01601
C13   1    0.469029    0.025453    0.664336    11.00000    0.05212    0.06003 =
         0.04159    0.01241   -0.01003    0.00585
AFIX  43
H13   2    0.504836    0.059837    0.710198    11.00000   -1.20000
AFIX   0
C14   1    0.396408    0.173701    0.643171    11.00000    0.06547    0.05076 =
         0.03195    0.00063   -0.00881    0.01520
AFIX  43
H14   2    0.382219    0.311175    0.675206    11.00000   -1.20000
AFIX   0
C15   1    0.016365    0.952378    0.355317    11.00000    0.05576    0.07259 =
         0.04647    0.01114    0.00098    0.03031
AFIX 137
H15A  2    0.030431    1.128045    0.368161    11.00000   -1.50000
H15B  2   -0.044932    0.916182    0.367234    11.00000   -1.50000
H15C  2    0.023136    0.924079    0.300079    11.00000   -1.50000
AFIX   0
C16   1    0.281092    0.733245    0.295794    11.00000    0.05274    0.05299 =
         0.04585    0.00778    0.01073    0.01099
AFIX 137
H16A  2    0.318147    0.658057    0.338201    11.00000   -1.50000
H16B  2    0.272860    0.912747    0.306115    11.00000   -1.50000
H16C  2    0.310165    0.712832    0.247158    11.00000   -1.50000
HKLF 4
REM  1112 IN P2(1)/C
REM R1 =  0.0490 for   2437 Fo > 4sig(Fo)  and  0.0749 for all   3478 data
REM    183 parameters refined using      0 restraints
END
WGHT      0.0651      0.2344
REM Highest difference peak  0.318,  deepest hole -0.223,  1-sigma level  0.050
Q1    1   0.2417  0.6016  0.2944  11.00000  0.05    0.32
Q2    1   0.1487  0.3992  0.2814  11.00000  0.05    0.28
Q3    1   0.1097  0.5902  0.2711  11.00000  0.05    0.28
Q4    1   0.3147  0.2237  0.5632  11.00000  0.05    0.27
Q5    1   0.4803 -0.1480  0.5640  11.00000  0.05    0.25
Q6    1   0.4182  0.0359  0.6565  11.00000  0.05    0.24
Q7    1   0.2263  0.3023  0.5745  11.00000  0.05    0.24
Q8    1   0.2227  0.7493  0.2981  11.00000  0.05    0.23
Q9    1   0.1665  0.5362  0.4137  11.00000  0.05    0.22
Q10   1   0.2592  0.2927  0.2930  11.00000  0.05    0.22
Q11   1   0.0515  0.8636  0.3784  11.00000  0.05    0.22
Q12   1   0.2299  0.4172  0.2954  11.00000  0.05    0.21
Q13   1   0.4173  0.3712  0.6514  11.00000  0.05    0.20
Q14   1   0.4183 -0.0665  0.5343  11.00000  0.05    0.20
Q15   1   0.3875  0.1809  0.5973  11.00000  0.05    0.20
Q16   1   0.2044  0.3779  0.4624  11.00000  0.05    0.20
Q17   1   0.0879  0.6200  0.3850  11.00000  0.05    0.19
Q18   1   0.3654  0.0654  0.5475  11.00000  0.05    0.19
Q19   1   0.1459  0.5377  0.4784  11.00000  0.05    0.19
Q20   1   0.0160  0.7660  0.4906  11.00000  0.05    0.18
;
