# Supplementary material for: 5-(4-Fluoro­phen­yl)-2-methyl-3-methyl­sulfinyl-1-benzofuran
Source: Acta Crystallogr Sect E Struct Rep Online. 2011 Aug 2;67(Pt 9):o2242. doi: 10.1107/S160053681103056X (PMC3200607; doi:10.1107/S160053681103056X)
Supplement: Supplementary file 2 [file e-67-o2242-Isup2.hkl]

# 
# h,k,l, Fc-squared, Fo-squared, sigma(Fo-squared) and status flag 
# 
data_I
_shelx_title ' 1112 IN P2(1)/C' 
_shelx_refln_list_code          4 
_shelx_F_calc_maximum      149.56 
_exptl_crystal_F_000       600.00 
_reflns_d_resolution_high  0.7451 
 
loop_ 
 _symmetry_equiv_pos_as_xyz 
 'x, y, z' 
 '-x, y+1/2, -z+1/2' 
 '-x, -y, -z' 
 'x, -y-1/2, z-1/2' 
 
_cell_length_a    15.1007 
_cell_length_b     5.3150 
_cell_length_c    17.3171 
_cell_angle_alpha  90.000 
_cell_angle_beta   93.606 
_cell_angle_gamma  90.000 
 
_shelx_F_squared_multiplier     1.000 
 
loop_ 
 _refln_index_h 
 _refln_index_k 
 _refln_index_l 
 _refln_F_squared_calc 
 _refln_F_squared_meas 
 _refln_F_squared_sigma 
 _refln_observed_status 
   1   0   0      197.27      144.89      7.37 o 
   2   0   0     1480.81     1526.87     41.64 o 
   3   0   0    12961.19    13177.57    351.74 o 
   4   0   0        2.06        1.85      1.78 o 
   5   0   0     1285.98     1314.88     37.29 o 
   6   0   0     1065.61     1018.68     29.84 o 
   7   0   0      140.70      169.40      7.56 o 
   8   0   0      990.72      942.94     35.20 o 
   9   0   0      930.00      973.13     29.90 o 
  10   0   0      416.51      495.24     20.39 o 
  11   0   0     1050.10      973.28     36.21 o 
  12   0   0      216.05      244.12     12.91 o 
  13   0   0       28.52       31.00      8.09 o 
  14   0   0        7.00        6.04      5.20 o 
  15   0   0       18.94       15.28      6.48 o 
  16   0   0       41.12       32.98      6.08 o 
  17   0   0        4.36       16.81     10.80 o 
  18   0   0        0.03        8.30      6.96 o 
  19   0   0       51.97       58.23     10.99 o 
  20   0   0       20.18       31.74      9.54 o 
   1   1   0       44.02       27.70      1.17 o 
   2   1   0     7103.14     6950.30    131.35 o 
   3   1   0     4135.94     4212.90     80.07 o 
   4   1   0     1862.32     1736.10     74.86 o 
   5   1   0      740.76      710.43     17.95 o 
   6   1   0      558.64      635.15     13.81 o 
   7   1   0      618.69      647.75     14.94 o 
   8   1   0      151.19      161.14      5.37 o 
   9   1   0       13.05        9.49      2.36 o 
  10   1   0      576.31      577.38     14.06 o 
  11   1   0       28.41       26.75      3.28 o 
  12   1   0      176.13      193.07      9.44 o 
  13   1   0        6.04       11.34      3.01 o 
  14   1   0       22.35       36.34      3.95 o 
  15   1   0       56.85       66.09      5.99 o 
  16   1   0       20.47       30.80      4.73 o 
  17   1   0       47.32       46.57      5.48 o 
  18   1   0       10.96       18.29      6.57 o 
  19   1   0       17.20       22.20      7.53 o 
   0   2   0     1551.74     1709.87     46.80 o 
   1   2   0      665.80      645.46     14.50 o 
   2   2   0       22.06       20.94      1.54 o 
   3   2   0      779.90      701.97     14.50 o 
   4   2   0      268.42      305.45      7.24 o 
   5   2   0      632.07      588.84     16.22 o 
   6   2   0     4331.52     4022.93    150.06 o 
   7   2   0        2.53        3.14      2.15 o 
   8   2   0      299.74      301.08      8.29 o 
   9   2   0        8.62        7.07      2.36 o 
  10   2   0        0.81       -1.35      2.23 o 
  11   2   0       17.60       15.04      2.97 o 
  12   2   0        4.13        3.58      2.65 o 
  13   2   0       17.55       15.07      3.19 o 
  14   2   0      273.41      275.64     14.17 o 
  15   2   0       47.72       65.30      7.45 o 
  16   2   0        4.22        6.71      4.31 o 
  17   2   0       63.00       75.35      7.03 o 
  18   2   0        3.20       -2.01      4.40 o 
  19   2   0        0.49        2.09      7.62 o 
   1   3   0     1028.85     1062.28     23.68 o 
   2   3   0      950.75      991.03     20.21 o 
   3   3   0       29.25       33.04      2.26 o 
   4   3   0     1865.97     1814.47     36.02 o 
   5   3   0     2353.11     2357.56     46.23 o 
   6   3   0       17.23       36.72      3.00 o 
   7   3   0      168.60      165.10      5.74 o 
   8   3   0      768.29      721.13     30.18 o 
   9   3   0        2.30       10.22      2.70 o 
  10   3   0       61.97       66.83      4.32 o 
  11   3   0        0.07       -2.02      2.48 o 
  12   3   0      199.44      210.93     12.74 o 
  13   3   0      113.71      151.40     11.96 o 
  14   3   0       11.67        8.76      5.54 o 
  15   3   0       41.43       43.03      8.04 o 
  16   3   0       16.28       16.51     10.48 o 
  17   3   0       20.33       13.82      5.99 o 
  18   3   0        0.68        2.07      5.54 o 
   0   4   0      116.92      145.21      7.28 o 
   1   4   0        0.03       -1.04      1.81 o 
   2   4   0      224.14      233.83      6.65 o 
   3   4   0       90.96      101.36      4.40 o 
   4   4   0      129.47      123.28      4.77 o 
   5   4   0       35.21       38.34      3.33 o 
   6   4   0      308.61      309.98      8.51 o 
   7   4   0       36.46       33.48      4.22 o 
   8   4   0      166.94      150.17      8.45 o 
   9   4   0       46.90       50.10      5.09 o 
  10   4   0       14.67       14.58      3.96 o 
  11   4   0        7.73        3.43      4.03 o 
  12   4   0        6.20        9.72      4.56 o 
  13   4   0        0.22       -1.29      3.81 o 
  14   4   0        0.91       -2.76      4.56 o 
  15   4   0        0.23        2.53      4.85 o 
  16   4   0        0.00        3.98      7.83 o 
   1   5   0      382.27      391.46     11.25 o 
   2   5   0        0.98        0.00      2.31 o 
   3   5   0        0.89        4.27      2.84 o 
   4   5   0       10.77        6.94      3.14 o 
   5   5   0        0.03       -2.47      2.69 o 
   6   5   0       99.69       92.85      6.31 o 
   7   5   0       28.07       28.57      5.61 o 
   8   5   0       21.16       19.35      4.35 o 
   9   5   0        7.45       11.80      4.46 o 
  10   5   0       28.52       22.75      5.21 o 
  11   5   0       23.54       19.26      5.71 o 
  12   5   0       51.85       65.59      9.64 o 
  13   5   0        1.10       10.94      5.44 o 
  14   5   0        4.26        5.06      5.90 o 
   0   6   0       27.04       43.98      9.41 o 
   1   6   0       29.36       45.54      6.82 o 
   2   6   0       16.55       19.74      4.84 o 
   3   6   0        0.14        1.72      4.04 o 
   4   6   0       21.66       19.07      5.07 o 
   5   6   0       17.56       12.83      4.81 o 
   6   6   0       21.11       24.00      5.35 o 
   7   6   0        1.93        1.30      4.90 o 
   8   6   0       25.02       36.86      6.30 o 
   9   6   0        7.69        6.38      5.00 o 
  10   6   0        0.35        9.60      5.25 o 
   1   7   0       14.27       17.10      6.70 o 
   2   7   0        0.16       -3.35      5.48 o 
   3   7   0        0.20       -4.46      5.31 o 
 -19   1   1        8.18       13.63      5.41 o 
 -18   1   1       15.44       11.54      5.09 o 
 -17   1   1        1.61        5.36      4.47 o 
 -16   1   1      164.45      180.12      8.80 o 
 -15   1   1      115.71      120.44      7.24 o 
 -14   1   1        6.60        7.79      2.99 o 
 -13   1   1      162.64      161.37      6.61 o 
 -12   1   1       56.11       63.41      5.27 o 
 -11   1   1       18.59       18.21      2.92 o 
 -10   1   1      485.44      486.78     12.19 o 
  -9   1   1        3.73        3.51      1.95 o 
  -8   1   1      112.63      117.62      4.55 o 
  -7   1   1       55.15       45.84      3.63 o 
  -6   1   1       13.42        8.75      1.63 o 
  -5   1   1     1532.58     1505.23     29.78 o 
  -4   1   1     3197.99     3074.57     64.61 o 
  -3   1   1     9634.45     9796.88    201.82 o 
  -2   1   1     6277.09     6376.67    120.46 o 
  -1   1   1       53.20       50.46      1.46 o 
   0   1   1     1135.51     1183.94     22.75 o 
   1   1   1    12009.70    12266.16    230.87 o 
   2   1   1     4514.84     4607.43    110.13 o 
   3   1   1     5951.12     5725.55    118.95 o 
   4   1   1     4691.56     4604.99     96.04 o 
   5   1   1      120.79      140.08      4.33 o 
   6   1   1       34.72       46.43      3.09 o 
   7   1   1     5220.57     5497.89    105.23 o 
   8   1   1       57.46       66.52      3.91 o 
   9   1   1      141.54      140.41      5.37 o 
  10   1   1     1388.38     1324.06     28.02 o 
  11   1   1      141.11      149.69      6.20 o 
  12   1   1       26.48       30.37      3.53 o 
  13   1   1       86.10      108.29      6.92 o 
  14   1   1       34.15       36.76      4.76 o 
  15   1   1       64.99       83.23      5.45 o 
  16   1   1        3.92        2.76      3.55 o 
  17   1   1        2.89        8.62      4.47 o 
  18   1   1       17.36       19.11      5.17 o 
  19   1   1        0.08        9.37      5.89 o 
 -19   2   1        1.99        3.26      7.15 o 
 -18   2   1       23.72       32.14      7.04 o 
 -17   2   1        1.44       -3.09      4.09 o 
 -16   2   1        1.30       -1.24      3.47 o 
 -15   2   1       27.61       36.71      4.68 o 
 -14   2   1      109.15      117.68      9.10 o 
 -13   2   1       18.14       13.45      3.58 o 
 -12   2   1        0.89       -2.29      2.29 o 
 -11   2   1        5.46        1.96      2.44 o 
 -10   2   1      117.05      137.05      7.25 o 
  -9   2   1      345.02      357.99     11.43 o 
  -8   2   1      239.20      255.79      8.09 o 
  -7   2   1      118.19      132.65      4.75 o 
  -6   2   1      285.52      294.90     10.44 o 
  -5   2   1     2647.63     2873.91     60.92 o 
  -4   2   1      111.76      119.91      3.73 o 
  -3   2   1      254.37      240.54      5.86 o 
  -2   2   1       77.30       65.57      2.46 o 
  -1   2   1      207.30      213.36      5.13 o 
   0   2   1       32.29       33.49      1.73 o 
   1   2   1      477.10      472.49     10.90 o 
   2   2   1     3550.36     3444.62     66.37 o 
   3   2   1     2619.13     2651.94     51.15 o 
   4   2   1       31.81       36.64      2.16 o 
   5   2   1     3668.61     3594.31     88.59 o 
   6   2   1     1021.77      868.76     29.63 o 
   7   2   1      191.70      183.03      5.76 o 
   8   2   1      743.54      745.18     16.70 o 
   9   2   1      650.98      633.21     15.10 o 
  10   2   1       35.14       38.98      3.56 o 
  11   2   1       10.24        9.49      2.84 o 
  12   2   1      175.47      172.68      6.83 o 
  13   2   1       25.54       23.88      4.47 o 
  14   2   1       10.64        5.06      3.13 o 
  15   2   1       48.01       39.58      5.55 o 
  16   2   1        7.62        0.00      5.03 o 
  17   2   1       54.72       60.33      6.82 o 
  18   2   1        6.19        0.27      4.60 o 
  19   2   1        2.67        6.67      5.28 o 
 -18   3   1        2.07        2.87      5.45 o 
 -17   3   1       32.85       55.45     14.57 o 
 -16   3   1        4.28        2.04      4.65 o 
 -15   3   1        0.60        1.63      4.59 o 
 -14   3   1        0.76        1.44      4.28 o 
 -13   3   1        5.07        3.04      4.67 o 
 -12   3   1      111.40      125.62      9.72 o 
 -11   3   1       12.09       13.12      2.95 o 
 -10   3   1      350.40      349.26     13.30 o 
  -9   3   1        3.16        1.70      2.30 o 
  -8   3   1       31.36       28.66      3.03 o 
  -7   3   1      244.53      229.51      8.08 o 
  -6   3   1       99.47      106.35      5.32 o 
  -5   3   1       16.80       19.23      2.20 o 
  -4   3   1      928.28      975.57     21.13 o 
  -3   3   1       79.16       91.68      3.53 o 
  -2   3   1       57.99       74.54      3.40 o 
  -1   3   1      362.09      398.85      9.15 o 
   0   3   1       37.31       34.91      2.20 o 
   1   3   1      299.45      342.82      8.81 o 
   2   3   1      466.18      503.93     11.16 o 
   3   3   1        1.15       -1.35      1.35 o 
   4   3   1       40.17       55.53      2.94 o 
   5   3   1       28.64       30.90      2.49 o 
   6   3   1       40.39       36.61      2.94 o 
   7   3   1      607.09      563.28     19.50 o 
   8   3   1      177.43      164.65      6.01 o 
   9   3   1       32.81       36.03      3.96 o 
  10   3   1       26.24       29.68      3.84 o 
  11   3   1        0.07       -2.70      2.70 o 
  12   3   1       26.59       29.33      4.09 o 
  13   3   1        5.16        8.48      3.88 o 
  14   3   1        4.66        5.26      4.08 o 
  15   3   1        1.73        2.18      4.71 o 
  16   3   1       10.51        9.27      5.21 o 
  17   3   1        7.60        9.36      5.91 o 
  18   3   1        5.95        4.56      7.37 o 
 -16   4   1       22.32       33.32      7.14 o 
 -15   4   1       50.58       37.94      7.13 o 
 -14   4   1       64.52       71.22      7.97 o 
 -13   4   1        2.84        6.15      4.92 o 
 -12   4   1       73.74       70.45      7.03 o 
 -11   4   1        1.05        3.27      3.94 o 
 -10   4   1       36.20       37.14     10.07 o 
  -9   4   1      101.14      102.89      6.56 o 
  -8   4   1      469.55      447.57     26.95 o 
  -7   4   1        1.35       -2.12      2.45 o 
  -6   4   1       61.47       61.77      4.10 o 
  -5   4   1     1171.04     1105.13     25.63 o 
  -4   4   1      427.98      447.38     10.88 o 
  -3   4   1      372.18      363.49      9.17 o 
  -2   4   1        2.38        1.32      1.83 o 
  -1   4   1      494.36      510.37     11.88 o 
   0   4   1      470.12      475.48     11.20 o 
   1   4   1       48.81       60.12      3.33 o 
   2   4   1      977.22      975.90     20.59 o 
   3   4   1      435.38      430.19     11.01 o 
   4   4   1       61.85       61.95      3.44 o 
   5   4   1      111.95      105.70      5.04 o 
   6   4   1      310.95      307.07      9.54 o 
   7   4   1       84.41       74.80      5.89 o 
   8   4   1      257.41      244.03     10.46 o 
   9   4   1        4.25        5.85      3.39 o 
  10   4   1      105.73      107.45      7.11 o 
  11   4   1      208.29      197.67     14.01 o 
  12   4   1        5.36       12.91      4.85 o 
  13   4   1       13.80        6.62      4.54 o 
  14   4   1       12.14       13.93      5.22 o 
  15   4   1        7.08        2.48      5.59 o 
  16   4   1        2.79       -2.16      5.13 o 
 -14   5   1        0.10       -1.87      8.35 o 
 -13   5   1        9.38        7.79      5.72 o 
 -12   5   1       18.41       19.84      5.94 o 
 -11   5   1        0.15       -2.87      4.20 o 
 -10   5   1       42.61       56.25      8.53 o 
  -9   5   1        1.60        1.48      4.10 o 
  -8   5   1       33.45       22.74      6.28 o 
  -7   5   1       17.60        9.68      3.60 o 
  -6   5   1       39.03       46.69      4.77 o 
  -5   5   1       38.00       47.23      5.14 o 
  -4   5   1       17.35       19.90      3.61 o 
  -3   5   1      111.10      119.31      5.58 o 
  -2   5   1        0.18       -0.82      2.29 o 
  -1   5   1        5.07        3.02      2.44 o 
   0   5   1        7.83       11.39      2.67 o 
   1   5   1       74.53       79.11      4.60 o 
   2   5   1      280.30      315.95     15.81 o 
   3   5   1      113.70      128.45      6.71 o 
   4   5   1        1.16       -2.61      2.61 o 
   5   5   1      156.24      159.81      7.70 o 
   6   5   1        0.25       -1.99      2.85 o 
   7   5   1        8.53        8.50      4.03 o 
   8   5   1        2.16        5.64      3.54 o 
   9   5   1        0.13        1.78      3.68 o 
  10   5   1        7.05        2.10      4.32 o 
  11   5   1       73.38       78.96     18.55 o 
  12   5   1        3.81        8.88      4.97 o 
  13   5   1       98.26      107.14     10.64 o 
  14   5   1        0.90       -1.73      4.84 o 
 -10   6   1        8.81        8.32      5.43 o 
  -9   6   1       12.92       14.24      5.22 o 
  -8   6   1        5.14        6.96      4.76 o 
  -7   6   1        1.64        0.91      4.46 o 
  -6   6   1        3.82        4.98      3.92 o 
  -5   6   1        3.96        3.38      4.15 o 
  -4   6   1       17.06       13.84      4.79 o 
  -3   6   1        1.01        0.00      4.31 o 
  -2   6   1        2.88       -1.42      4.22 o 
  -1   6   1       46.51       52.24     10.68 o 
   0   6   1        8.19       15.54      5.38 o 
   1   6   1        2.80        0.07      3.97 o 
   2   6   1       12.44        7.21      4.83 o 
   3   6   1       86.60       79.42      9.80 o 
   4   6   1       18.74       30.52      8.08 o 
   5   6   1       14.21       12.21      4.74 o 
   6   6   1        7.28       -1.19      4.28 o 
   7   6   1        1.40       -1.03      5.25 o 
   8   6   1        0.82        5.13      5.92 o 
   9   6   1        0.38       -5.72      5.72 o 
  10   6   1       11.66       10.56      5.45 o 
  -3   7   1        6.53        5.24      6.99 o 
  -2   7   1       17.94       13.60      7.88 o 
  -1   7   1       16.85       25.93      7.01 o 
   0   7   1        4.81       -2.07      5.48 o 
   1   7   1        2.62        7.14      6.35 o 
   2   7   1        3.10        2.13      5.92 o 
   3   7   1        0.00       -5.36      5.36 o 
 -20   0   2       18.04       30.18     12.46 o 
 -19   0   2        0.23        2.01      7.15 o 
 -18   0   2      139.06      143.70     22.62 o 
 -17   0   2      138.74      130.43     13.25 o 
 -16   0   2       13.39       14.97      6.58 o 
 -15   0   2      291.43      320.91     50.20 o 
 -14   0   2        0.52       -0.81      3.40 o 
 -13   0   2        0.02        4.76      4.42 o 
 -12   0   2      373.65      334.85     16.22 o 
 -11   0   2       14.14       14.32      3.85 o 
 -10   0   2      585.07      557.89     18.96 o 
  -9   0   2     1802.63     1836.61     62.55 o 
  -8   0   2        0.21        1.26      2.09 o 
  -7   0   2     2414.40     2430.49     67.61 o 
  -6   0   2     2718.75     2637.58     72.66 o 
  -5   0   2     3919.19     3801.86    103.14 o 
  -4   0   2     1185.97     1197.22     33.57 o 
  -3   0   2     2268.08     2368.28     64.05 o 
  -2   0   2     4619.01     4880.76    113.31 o 
  -1   0   2       73.52       80.10      2.57 o 
   0   0   2     2516.32     3000.27     80.58 o 
   1   0   2      359.45      386.86     11.20 o 
   2   0   2    11045.05    11639.64    309.97 o 
   3   0   2     2451.24     2452.64     66.61 o 
   4   0   2      848.56      825.34     23.82 o 
   5   0   2     1143.79     1136.09     32.38 o 
   6   0   2     3104.77     2826.40     77.51 o 
   7   0   2      282.07      263.70     10.39 o 
   8   0   2     3639.91     3379.59    113.13 o 
   9   0   2      108.51      151.83     13.16 o 
  10   0   2     1275.13     1296.05     46.91 o 
  11   0   2      997.36     1044.27     39.18 o 
  12   0   2      307.40      301.05     13.39 o 
  13   0   2        2.25        0.29      4.90 o 
  14   0   2      846.65      910.23     36.12 o 
  15   0   2        2.06       -3.09      4.21 o 
  16   0   2       56.75       65.41      7.53 o 
  17   0   2        0.16        1.15      4.96 o 
  18   0   2        0.00        5.77      6.96 o 
  19   0   2        3.13        7.54      7.47 o 
 -19   1   2        4.90       14.66      5.38 o 
 -18   1   2        0.39        5.03      4.83 o 
 -17   1   2       54.09       69.78      9.58 o 
 -16   1   2       19.24       17.56      4.09 o 
 -15   1   2      181.90      184.92      8.59 o 
 -14   1   2        7.17       -0.82      2.86 o 
 -13   1   2       75.56       69.36      7.80 o 
 -12   1   2       76.60       75.54      8.08 o 
 -11   1   2        5.22        0.77      2.92 o 
 -10   1   2      234.81      225.18      7.09 o 
  -9   1   2     1001.15     1006.22     21.67 o 
  -8   1   2      165.73      166.66      5.40 o 
  -7   1   2       28.90       20.78      2.57 o 
  -6   1   2      270.03      288.10      7.16 o 
  -5   1   2        2.19        2.21      1.16 o 
  -4   1   2     1500.13     1548.11     36.73 o 
  -3   1   2    17422.07    17512.72    329.47 o 
  -2   1   2      483.67      415.77      8.58 o 
  -1   1   2     2412.46     2628.18     55.19 o 
   0   1   2     1778.82     1808.98     34.64 o 
   1   1   2     4908.49     4873.66     92.26 o 
   2   1   2     5112.14     4972.61    150.76 o 
   3   1   2     2453.79     2290.87     44.18 o 
   4   1   2        4.22        3.60      1.26 o 
   5   1   2       17.49       13.90      2.20 o 
   6   1   2      284.03      307.28      8.85 o 
   7   1   2      456.76      527.36     15.56 o 
   8   1   2      636.84      557.91     13.09 o 
   9   1   2       97.92       96.57      4.58 o 
  10   1   2        3.39        1.00      2.41 o 
  11   1   2       10.68        7.87      2.78 o 
  12   1   2      278.88      270.40      9.35 o 
  13   1   2      401.96      381.93     11.30 o 
  14   1   2        3.73        3.77      3.32 o 
  15   1   2       79.14       67.94      6.06 o 
  16   1   2      119.69      134.29     11.84 o 
  17   1   2        8.95        5.30      4.95 o 
  18   1   2        0.84       -3.54      4.27 o 
  19   1   2        0.36       -4.61      4.61 o 
 -19   2   2       13.25        8.17      7.89 o 
 -18   2   2        4.16        5.11      6.80 o 
 -17   2   2        0.11        0.41      5.03 o 
 -16   2   2        3.16        6.21      3.75 o 
 -15   2   2        6.14        5.82      3.84 o 
 -14   2   2       14.78       16.30      3.91 o 
 -13   2   2      380.08      389.99     13.95 o 
 -12   2   2      388.08      400.71     15.77 o 
 -11   2   2       69.49       61.31      4.11 o 
 -10   2   2      236.69      221.97      7.25 o 
  -9   2   2       35.18       42.78      3.79 o 
  -8   2   2       36.26       37.31      3.01 o 
  -7   2   2        8.96       10.93      2.04 o 
  -6   2   2        0.32       -0.64      1.39 o 
  -5   2   2      660.39      701.99     14.81 o 
  -4   2   2       19.13       24.80      1.77 o 
  -3   2   2      279.77      257.91      6.14 o 
  -2   2   2      591.48      656.17     15.53 o 
  -1   2   2        6.37        3.00      1.02 o 
   0   2   2      336.22      307.82      6.89 o 
   1   2   2      407.00      372.90      8.15 o 
   2   2   2     1250.41     1294.20     25.50 o 
   3   2   2      122.16      136.46      3.95 o 
   4   2   2      542.96      672.54     18.19 o 
   5   2   2        0.81        2.44      1.80 o 
   6   2   2      658.25      655.56     16.60 o 
   7   2   2       26.60       31.33      2.70 o 
   8   2   2      522.16      555.03     19.74 o 
   9   2   2      131.54      142.68      5.68 o 
  10   2   2      139.75      135.17      5.79 o 
  11   2   2       20.08       19.40      4.07 o 
  12   2   2       21.35       26.84      3.53 o 
  13   2   2       75.26       77.55      5.93 o 
  14   2   2        0.03        0.88      3.89 o 
  15   2   2       16.68       15.39      4.10 o 
  16   2   2        6.95        5.71      4.19 o 
  17   2   2        0.76        4.56      4.46 o 
  18   2   2        0.11        1.73      4.54 o 
  19   2   2        0.23        0.47      5.18 o 
 -18   3   2        8.81        9.57      5.81 o 
 -17   3   2        6.04        3.04      5.03 o 
 -16   3   2       25.56       21.30      5.93 o 
 -15   3   2        4.85        2.67      4.42 o 
 -14   3   2       20.54       22.61      5.49 o 
 -13   3   2      202.07      215.38     20.44 o 
 -12   3   2        0.61        1.22      3.67 o 
 -11   3   2      247.97      243.69     25.12 o 
 -10   3   2      123.85      111.53      5.23 o 
  -9   3   2      789.16      772.70     25.96 o 
  -8   3   2      147.87      141.62      7.88 o 
  -7   3   2      499.66      448.54     19.53 o 
  -6   3   2        1.45        0.27      1.89 o 
  -5   3   2      545.45      530.51     11.99 o 
  -4   3   2      675.88      610.94     13.35 o 
  -3   3   2      604.73      611.86     13.26 o 
  -2   3   2      805.93      797.50     16.66 o 
  -1   3   2      293.46      299.42      7.31 o 
   0   3   2      569.57      598.69     12.89 o 
   1   3   2      183.16      159.56      4.67 o 
   2   3   2      447.98      421.92      9.66 o 
   3   3   2      130.22      141.51      4.45 o 
   4   3   2      457.39      434.97     10.11 o 
   5   3   2      730.32      741.65     16.16 o 
   6   3   2     1535.06     1437.03     41.69 o 
   7   3   2      857.75      884.49     19.38 o 
   8   3   2       44.88       46.11      4.43 o 
   9   3   2       66.58       71.90      5.18 o 
  10   3   2       24.37       33.59      3.92 o 
  11   3   2      141.10      126.12      9.27 o 
  12   3   2       54.12       70.82      5.48 o 
  13   3   2       55.11       39.43      4.80 o 
  14   3   2        0.00        1.11      4.29 o 
  15   3   2       66.74       90.81      8.09 o 
  16   3   2       15.24       13.71      5.76 o 
  17   3   2        9.57        7.08      5.59 o 
  18   3   2       19.55       11.29      7.58 o 
 -16   4   2       46.97       55.93      7.97 o 
 -15   4   2       26.60       30.08      8.29 o 
 -14   4   2        3.03        5.30      4.75 o 
 -13   4   2        0.81        0.49      4.49 o 
 -12   4   2        0.92       10.85      4.99 o 
 -11   4   2       12.83       10.49      4.39 o 
 -10   4   2       21.62       13.03      4.37 o 
  -9   4   2        3.04        2.77      3.08 o 
  -8   4   2      160.28      148.85     11.55 o 
  -7   4   2       10.85        4.21      2.60 o 
  -6   4   2      208.34      208.07      7.24 o 
  -5   4   2      170.23      174.25      6.53 o 
  -4   4   2      129.29      136.75      5.53 o 
  -3   4   2       70.86       71.10      4.11 o 
  -2   4   2       72.02       87.01      5.10 o 
  -1   4   2       10.35       18.16      2.60 o 
   0   4   2        0.07       -1.83      1.83 o 
   1   4   2      157.91      156.34      5.21 o 
   2   4   2        1.08        0.66      1.84 o 
   3   4   2       93.67      100.78      4.26 o 
   4   4   2      147.94      164.80      5.56 o 
   5   4   2       75.47       78.74      4.66 o 
   6   4   2      253.52      239.89      8.27 o 
   7   4   2        7.60        6.30      3.26 o 
   8   4   2      330.71      283.01     10.71 o 
   9   4   2      218.96      189.79     12.65 o 
  10   4   2       27.18       18.13      4.21 o 
  11   4   2       38.71       27.66      4.75 o 
  12   4   2       24.83       23.71      5.96 o 
  13   4   2        1.25       -2.38      5.85 o 
  14   4   2       23.88       24.49      5.77 o 
  15   4   2        8.76        8.65      5.75 o 
  16   4   2        8.13       16.73     11.69 o 
 -14   5   2       35.65       55.86     11.28 o 
 -13   5   2        3.10       -0.52      5.33 o 
 -12   5   2        2.91        3.47      5.13 o 
 -11   5   2        5.54        5.33      4.61 o 
 -10   5   2       23.27       20.31      5.35 o 
  -9   5   2        0.20        0.49      4.14 o 
  -8   5   2       80.51      100.82     12.86 o 
  -7   5   2       39.23       37.20      4.67 o 
  -6   5   2       28.73       31.61      4.26 o 
  -5   5   2       15.87       14.19      3.60 o 
  -4   5   2      344.97      360.10     10.85 o 
  -3   5   2        1.35        2.72      2.55 o 
  -2   5   2       24.37       20.52      3.27 o 
  -1   5   2        2.37        3.92      2.50 o 
   0   5   2       23.24       19.65      3.25 o 
   1   5   2       14.72        5.44      2.84 o 
   2   5   2      128.73      136.12      8.95 o 
   3   5   2       67.72       78.76      5.36 o 
   4   5   2       92.61       88.81      5.70 o 
   5   5   2       89.70       98.75     11.78 o 
   6   5   2        6.21        4.14      3.18 o 
   7   5   2        6.53        7.48      4.62 o 
   8   5   2       21.46       15.04      4.19 o 
   9   5   2       32.75       33.28     10.35 o 
  10   5   2        1.32        1.60      3.96 o 
  11   5   2       49.71       46.28      6.45 o 
  12   5   2        4.73       -5.04      5.04 o 
  13   5   2        4.87       10.92      5.25 o 
  14   5   2        0.04       -1.01      5.21 o 
 -10   6   2       11.36        8.04      5.16 o 
  -9   6   2       49.13       57.00      7.33 o 
  -8   6   2        3.57        3.08      4.74 o 
  -7   6   2       26.54       24.32      5.70 o 
  -6   6   2       27.91       34.74      6.22 o 
  -5   6   2        2.22        0.47      3.61 o 
  -4   6   2        5.12       -0.76      4.49 o 
  -3   6   2       47.25       62.44      7.75 o 
  -2   6   2       60.25       60.80      7.62 o 
  -1   6   2       34.31       34.26      6.44 o 
   0   6   2       34.23       41.68      7.49 o 
   1   6   2       17.40       14.25      4.35 o 
   2   6   2       60.45       88.01      7.18 o 
   3   6   2       87.66       98.77      7.74 o 
   4   6   2        5.79        3.37      4.29 o 
   5   6   2       10.90        5.50      4.60 o 
   6   6   2       33.20       45.15      7.57 o 
   7   6   2        2.16        3.55      5.03 o 
   8   6   2       30.07       32.85      6.84 o 
   9   6   2       14.94       25.77      7.57 o 
  10   6   2       30.90       36.09      8.50 o 
  -3   7   2        0.13        6.21      5.82 o 
  -2   7   2       11.04       18.83      6.74 o 
  -1   7   2        6.10        5.47      5.93 o 
   0   7   2        2.59        9.02      6.11 o 
   1   7   2       16.33       23.20      6.74 o 
   2   7   2        0.34       -1.62      9.41 o 
   3   7   2       10.19        8.20      6.33 o 
 -19   1   3       10.30       15.58      5.77 o 
 -18   1   3        8.43       10.59      5.06 o 
 -17   1   3        2.08       -1.73      4.09 o 
 -16   1   3        0.38        2.22      4.07 o 
 -15   1   3       67.23       73.72      5.66 o 
 -14   1   3        0.84        1.22      3.02 o 
 -13   1   3        8.01        5.32      2.98 o 
 -12   1   3        4.08        7.67      3.42 o 
 -11   1   3       79.74       85.74      5.10 o 
 -10   1   3        2.69        2.65      1.99 o 
  -9   1   3      104.12      115.17      7.07 o 
  -8   1   3     1743.33     1670.60     45.85 o 
  -7   1   3      379.67      363.96      8.77 o 
  -6   1   3        1.86        0.41      1.10 o 
  -5   1   3      631.03      558.51     11.98 o 
  -4   1   3      368.17      374.37      9.24 o 
  -3   1   3       17.42       30.56      1.40 o 
  -2   1   3    12501.65    12552.49    260.97 o 
  -1   1   3      534.28      524.49     11.94 o 
   0   1   3       22.85       34.35      2.01 o 
   1   1   3      709.01      658.81     14.62 o 
   2   1   3      392.25      389.63      9.39 o 
   3   1   3     1114.03     1059.36     21.27 o 
   4   1   3     4113.87     4039.00     77.44 o 
   5   1   3      120.79      136.77      4.46 o 
   6   1   3      235.57      179.55      5.48 o 
   7   1   3        0.64        5.07      1.85 o 
   8   1   3      127.59      119.18      4.86 o 
   9   1   3      328.24      302.04      8.69 o 
  10   1   3      149.28      133.01      7.46 o 
  11   1   3      144.48      149.26      6.26 o 
  12   1   3       27.42       26.38      3.58 o 
  13   1   3       53.53       66.52      6.52 o 
  14   1   3       60.75       53.55      6.86 o 
  15   1   3       71.38       74.11      7.98 o 
  16   1   3        1.32        1.14      3.70 o 
  17   1   3        2.37        5.71      3.89 o 
  18   1   3       23.57       20.39      5.44 o 
  19   1   3       13.31       14.45      5.57 o 
 -19   2   3       37.09       31.40      9.54 o 
 -18   2   3        6.50       12.33     10.80 o 
 -17   2   3       31.48       31.74      7.14 o 
 -16   2   3        5.62        3.20      4.01 o 
 -15   2   3       33.36       39.78      4.70 o 
 -14   2   3       56.29       47.17      4.73 o 
 -13   2   3      151.22      153.51     13.19 o 
 -12   2   3      253.34      237.29     14.12 o 
 -11   2   3        5.30       -0.67      2.67 o 
 -10   2   3      999.67      967.18     33.10 o 
  -9   2   3       13.51        7.37      2.19 o 
  -8   2   3        0.37       -0.61      1.65 o 
  -7   2   3       19.26       18.73      2.68 o 
  -6   2   3      291.12      287.38      7.31 o 
  -5   2   3      123.87      144.50      4.37 o 
  -4   2   3      326.88      340.28      7.84 o 
  -3   2   3        2.19       10.32      1.59 o 
  -2   2   3        0.31       -1.14      1.14 o 
  -1   2   3     1352.36     1415.80     27.75 o 
   0   2   3      520.81      501.77     10.63 o 
   1   2   3      444.30      463.87     13.53 o 
   2   2   3        6.69        4.57      1.12 o 
   3   2   3      122.99      141.41      4.77 o 
   4   2   3      799.46      911.06     24.90 o 
   5   2   3      315.75      271.76      7.00 o 
   6   2   3       36.47       40.54      3.05 o 
   7   2   3      223.64      230.34      8.17 o 
   8   2   3      828.52      801.24     19.30 o 
   9   2   3        3.67        0.44      2.24 o 
  10   2   3      184.33      175.71      6.64 o 
  11   2   3      559.60      567.83     14.36 o 
  12   2   3      215.39      203.74     10.69 o 
  13   2   3      111.80      124.74      6.90 o 
  14   2   3      138.92      134.57      7.35 o 
  15   2   3        4.35        5.87      3.81 o 
  16   2   3       12.77       18.64      5.15 o 
  17   2   3       37.12       22.64      5.63 o 
  18   2   3        1.27       -0.91      4.65 o 
  19   2   3        8.79       15.00      7.06 o 
 -18   3   3        0.62        2.52      7.01 o 
 -17   3   3        1.33        5.52      4.87 o 
 -16   3   3        5.00        2.95      6.67 o 
 -15   3   3        3.79        0.01      5.10 o 
 -14   3   3       15.15        8.31      4.20 o 
 -13   3   3        0.14       -1.54      4.04 o 
 -12   3   3      152.40      165.67     16.49 o 
 -11   3   3       23.15       22.84      4.08 o 
 -10   3   3      109.10       92.66      7.01 o 
  -9   3   3      951.56      959.74     29.59 o 
  -8   3   3      468.39      477.51     19.23 o 
  -7   3   3        1.59        0.97      1.88 o 
  -6   3   3       33.42       61.84      3.26 o 
  -5   3   3        2.93        5.19      1.73 o 
  -4   3   3        1.54        2.63      1.55 o 
  -3   3   3       22.60       24.75      2.34 o 
  -2   3   3       79.10      115.86      3.86 o 
  -1   3   3        6.23        9.61      1.66 o 
   0   3   3      293.62      299.91      7.37 o 
   1   3   3       88.76       97.57      3.63 o 
   2   3   3      856.95      946.10     19.53 o 
   3   3   3      896.98     1006.66     20.84 o 
   4   3   3        8.05        9.94      2.50 o 
   5   3   3       59.72       49.86      3.00 o 
   6   3   3      432.30      439.35     10.71 o 
   7   3   3        3.91        1.50      2.42 o 
   8   3   3      567.89      503.14     14.06 o 
   9   3   3       57.67       64.26      4.94 o 
  10   3   3      157.85      134.64      8.33 o 
  11   3   3      290.89      244.80      9.43 o 
  12   3   3        1.56        6.20      3.38 o 
  13   3   3        0.65        6.09      3.55 o 
  14   3   3        1.65        0.58      3.54 o 
  15   3   3        4.34       -2.34      3.93 o 
  16   3   3        0.06       -4.32      4.32 o 
  17   3   3        0.69       -2.88      5.33 o 
 -16   4   3       43.93       29.33      7.09 o 
 -15   4   3        5.47       -2.87      6.97 o 
 -14   4   3        2.92        7.00      4.81 o 
 -13   4   3        8.41        1.27      6.59 o 
 -12   4   3       32.24       30.47     10.43 o 
 -11   4   3        6.82        1.57      4.27 o 
 -10   4   3       72.17       63.73      5.90 o 
  -9   4   3      129.09      138.76     11.70 o 
  -8   4   3       51.88       52.25      4.77 o 
  -7   4   3      673.12      662.30     17.63 o 
  -6   4   3      563.09      514.54     13.81 o 
  -5   4   3       30.16       31.98      3.82 o 
  -4   4   3      262.97      263.03      8.25 o 
  -3   4   3      354.75      325.74      9.48 o 
  -2   4   3       26.15       17.51      2.78 o 
  -1   4   3      194.51      172.08      6.30 o 
   0   4   3      217.16      215.60      6.86 o 
   1   4   3        7.16        8.74      2.02 o 
   2   4   3      183.98      169.88      5.55 o 
   3   4   3      649.66      642.02     16.09 o 
   4   4   3      467.14      474.17     12.79 o 
   5   4   3      380.51      362.51     10.73 o 
   6   4   3      366.80      353.27     12.36 o 
   7   4   3      101.22      121.03      9.77 o 
   8   4   3        6.82        1.87      2.81 o 
   9   4   3       73.00       68.63      7.60 o 
  10   4   3       45.54       50.19      7.33 o 
  11   4   3       37.30       40.12      5.27 o 
  12   4   3        1.59        2.23      3.83 o 
  13   4   3        7.75        7.74      6.08 o 
  14   4   3       34.49       30.91      6.09 o 
  15   4   3        1.46       -3.46      4.62 o 
  16   4   3       38.21       36.67     11.34 o 
 -14   5   3       68.36       68.74     18.42 o 
 -13   5   3       24.05       20.90      8.64 o 
 -12   5   3        5.69        9.78      5.72 o 
 -11   5   3        3.25        0.55      5.85 o 
 -10   5   3        2.44        4.82      4.43 o 
  -9   5   3        6.28        0.40      4.04 o 
  -8   5   3       15.61       14.55      5.29 o 
  -7   5   3      157.06      156.37     10.32 o 
  -6   5   3       42.43       39.51      3.91 o 
  -5   5   3       69.85       79.83      4.92 o 
  -4   5   3      245.95      247.85      8.56 o 
  -3   5   3       19.44       22.94      3.17 o 
  -2   5   3      131.89      125.62      5.83 o 
  -1   5   3        3.17        6.74      2.97 o 
   0   5   3       94.79      100.60     11.03 o 
   1   5   3        1.38        3.20      2.69 o 
   2   5   3        0.11        1.64      2.73 o 
   3   5   3       22.82       25.30      3.99 o 
   4   5   3      347.10      337.29     12.06 o 
   5   5   3       16.75        9.67      3.59 o 
   6   5   3      105.29      105.30     11.06 o 
   7   5   3       43.54       43.93      4.97 o 
   8   5   3        2.70       -1.20      3.57 o 
   9   5   3      147.38      139.84     11.55 o 
  10   5   3        2.34        7.59      4.06 o 
  11   5   3       21.48       19.07      4.95 o 
  12   5   3        1.82        0.68      4.49 o 
  13   5   3        8.26       11.14      5.57 o 
 -10   6   3        0.79       -0.94      5.46 o 
  -9   6   3        0.25       -1.12      4.94 o 
  -8   6   3        0.54        1.58      4.80 o 
  -7   6   3        2.75       -1.94      5.83 o 
  -6   6   3       27.37       22.82      5.94 o 
  -5   6   3        0.96        2.11      8.64 o 
  -4   6   3        3.14        5.89      4.07 o 
  -3   6   3        0.09       -1.05      3.71 o 
  -2   6   3        3.32        3.59      4.74 o 
  -1   6   3       31.79       42.92      5.41 o 
   0   6   3       11.12       12.64      4.35 o 
   1   6   3       24.23       38.78      7.81 o 
   2   6   3       40.65       40.49      5.62 o 
   3   6   3       18.36       17.40      4.83 o 
   4   6   3       20.22       17.52      4.92 o 
   5   6   3        5.00        5.05      4.40 o 
   6   6   3        6.00        7.76      5.11 o 
   7   6   3       16.35       17.83      5.73 o 
   8   6   3        1.13        8.00      5.65 o 
   9   6   3        8.26        1.98      5.41 o 
  10   6   3       13.27        7.76      7.02 o 
  -2   7   3       60.18       91.02     10.05 o 
  -1   7   3       79.20       82.16      9.89 o 
   0   7   3       51.22       64.13      9.06 o 
   1   7   3       67.93       95.39     10.42 o 
   2   7   3        3.94       -5.25      5.25 o 
 -20   0   4       17.01       18.69      8.06 o 
 -19   0   4       30.26       36.76     14.49 o 
 -18   0   4        1.61        2.75      6.00 o 
 -17   0   4       28.06       36.22     11.69 o 
 -16   0   4       55.75       36.50      8.23 o 
 -15   0   4        6.70        6.56      5.68 o 
 -14   0   4      190.81      180.72     16.90 o 
 -13   0   4      209.52      217.35     29.23 o 
 -12   0   4     1107.05     1038.05     32.41 o 
 -11   0   4      206.27      212.93      9.67 o 
 -10   0   4       20.53       10.80      4.88 o 
  -9   0   4      649.79      565.53     18.42 o 
  -8   0   4       22.09       30.45      3.09 o 
  -7   0   4      362.71      343.53     11.56 o 
  -6   0   4       26.28       39.13      2.73 o 
  -5   0   4     1014.44     1071.34     30.45 o 
  -4   0   4     3301.17     3223.09     87.27 o 
  -3   0   4      693.93      730.46     20.80 o 
  -2   0   4    10635.79    11821.79    385.98 o 
  -1   0   4    22369.12    24272.55    646.03 o 
   0   0   4      260.80      299.97      9.44 o 
   1   0   4     2443.94     2791.57     75.70 o 
   2   0   4     7682.54     8271.91    220.96 o 
   3   0   4      587.97      582.96     17.49 o 
   4   0   4      824.40      824.70     24.25 o 
   5   0   4     1408.63     1199.04     34.53 o 
   6   0   4       91.62       84.51      5.00 o 
   7   0   4     2042.43     1710.04     48.81 o 
   8   0   4     1484.45     1259.07     37.13 o 
   9   0   4      762.94      789.44     25.14 o 
  10   0   4        0.58       -1.70      4.12 o 
  11   0   4      721.49      737.54     30.10 o 
  12   0   4      522.72      532.41     24.66 o 
  13   0   4       80.80       85.07      7.90 o 
  14   0   4      151.96      144.44     11.57 o 
  15   0   4       29.26       30.93      6.13 o 
  16   0   4      211.96      252.93     26.01 o 
  17   0   4      192.00      220.37     13.21 o 
  18   0   4        0.02       -0.39      5.42 o 
  19   0   4       39.76       41.73      9.22 o 
 -19   1   4       15.88       15.28      5.47 o 
 -18   1   4       18.02       26.83      5.80 o 
 -17   1   4       72.45       79.86      7.48 o 
 -16   1   4        8.77        8.68      4.26 o 
 -15   1   4       10.28        9.29      4.13 o 
 -14   1   4       57.35       56.54      9.74 o 
 -13   1   4      195.19      187.87      7.78 o 
 -12   1   4       54.04       57.33      4.43 o 
 -11   1   4       46.09       35.58      3.77 o 
 -10   1   4        2.38        4.30      1.96 o 
  -9   1   4       18.17       28.81      2.41 o 
  -8   1   4       60.16       64.10      4.27 o 
  -7   1   4      377.74      440.96     10.16 o 
  -6   1   4       39.75       51.00      2.56 o 
  -5   1   4        9.49       11.38      1.58 o 
  -4   1   4      132.01      129.77      4.15 o 
  -3   1   4     3058.11     3097.35     54.81 o 
  -2   1   4     1160.22     1331.07     26.03 o 
  -1   1   4     2915.80     2905.20     61.24 o 
   0   1   4      190.73      166.11      4.22 o 
   1   1   4       29.51       47.10      1.94 o 
   2   1   4     1335.73     1355.45     29.39 o 
   3   1   4     1135.02     1230.55     36.68 o 
   4   1   4       77.55       71.42      3.41 o 
   5   1   4      432.03      429.43     10.06 o 
   6   1   4      289.00      309.49     10.12 o 
   7   1   4     1145.15     1102.78     23.27 o 
   8   1   4      194.09      192.26      6.44 o 
   9   1   4      539.27      472.57     12.03 o 
  10   1   4       44.36       40.00      3.74 o 
  11   1   4        4.28       -0.29      2.94 o 
  12   1   4       45.10       45.15      4.40 o 
  13   1   4       51.26       48.95      4.42 o 
  14   1   4       25.33       18.28      3.85 o 
  15   1   4      185.45      191.77     14.86 o 
  16   1   4        0.05        2.04      3.73 o 
  17   1   4        0.01        1.27      3.70 o 
  18   1   4       23.76       24.51      6.08 o 
  19   1   4        4.84       12.91      5.40 o 
 -19   2   4        1.59        1.90      6.84 o 
 -18   2   4       16.84       31.61      7.47 o 
 -17   2   4        5.79        6.92      5.63 o 
 -16   2   4        2.29        6.26      5.31 o 
 -15   2   4       40.91       40.17      6.68 o 
 -14   2   4       23.01       27.36      5.27 o 
 -13   2   4        0.81        3.28      2.90 o 
 -12   2   4       21.54       22.06      3.64 o 
 -11   2   4        3.98        2.11      2.67 o 
 -10   2   4       27.79       28.69      6.02 o 
  -9   2   4        0.83        2.21      1.91 o 
  -8   2   4        3.66        3.00      1.83 o 
  -7   2   4       18.35       15.57      1.96 o 
  -6   2   4      735.88      724.16     15.64 o 
  -5   2   4      221.12      203.96      5.44 o 
  -4   2   4       11.89       10.56      1.67 o 
  -3   2   4       35.14       43.52      2.65 o 
  -2   2   4     1079.52     1157.88     28.44 o 
  -1   2   4     1188.27     1334.56     28.65 o 
   0   2   4        6.31       10.10      1.63 o 
   1   2   4      243.79      222.57      7.84 o 
   2   2   4      479.76      463.87     11.30 o 
   3   2   4     1121.87     1219.79     28.64 o 
   4   2   4     2233.23     2533.98     70.41 o 
   5   2   4     1021.57      978.79     25.20 o 
   6   2   4      337.36      371.98     14.48 o 
   7   2   4       51.09       58.09      3.54 o 
   8   2   4       72.38       68.07      4.54 o 
   9   2   4       48.62       46.56      4.48 o 
  10   2   4       14.08       11.63      2.87 o 
  11   2   4      112.76      121.50      6.44 o 
  12   2   4      330.85      310.16     10.79 o 
  13   2   4       39.70       40.31      4.67 o 
  14   2   4       93.04       95.33      7.68 o 
  15   2   4       43.35       34.60      5.30 o 
  16   2   4       17.12       12.67      4.58 o 
  17   2   4        0.00       -0.99      4.39 o 
  18   2   4        1.42       -2.53      4.90 o 
 -18   3   4       13.61       12.59     14.49 o 
 -17   3   4       12.13       18.83      7.91 o 
 -16   3   4       81.00       88.32      9.55 o 
 -15   3   4       11.18       14.38      4.60 o 
 -14   3   4       34.65       51.05      5.94 o 
 -13   3   4        2.50        3.12      3.68 o 
 -12   3   4        8.57        6.79      3.50 o 
 -11   3   4       33.49       46.91      5.00 o 
 -10   3   4       52.32       49.98      7.30 o 
  -9   3   4      259.22      258.39     13.65 o 
  -8   3   4       49.51       53.38      4.85 o 
  -7   3   4      161.43      138.98      8.40 o 
  -6   3   4       10.02        7.08      2.31 o 
  -5   3   4      842.93      832.35     19.71 o 
  -4   3   4      130.28      140.78      5.25 o 
  -3   3   4      237.95      233.83      7.12 o 
  -2   3   4      279.23      263.07      8.37 o 
  -1   3   4       11.76       10.06      1.61 o 
   0   3   4     1289.92     1318.96     29.03 o 
   1   3   4     1919.92     1873.84     37.01 o 
   2   3   4       21.08       12.39      2.83 o 
   3   3   4      949.55      927.62     19.38 o 
   4   3   4      469.20      445.79     11.80 o 
   5   3   4        1.60       -0.41      2.05 o 
   6   3   4      636.37      562.07     18.91 o 
   7   3   4       81.23       89.11      5.17 o 
   8   3   4      303.54      296.63      9.92 o 
   9   3   4      399.02      338.77     11.07 o 
  10   3   4      254.75      234.91      9.10 o 
  11   3   4      281.20      238.42     10.83 o 
  12   3   4      182.29      198.82      9.55 o 
  13   3   4       46.63       52.08      5.39 o 
  14   3   4       47.73       51.51      5.89 o 
  15   3   4       36.96       37.56      5.28 o 
  16   3   4        1.39       -2.80      4.14 o 
  17   3   4        3.17        3.76      5.11 o 
 -16   4   4        0.10        5.26      5.42 o 
 -15   4   4        4.69        9.33      6.57 o 
 -14   4   4       48.64       45.89     12.67 o 
 -13   4   4        0.98        6.22      4.67 o 
 -12   4   4        6.60        3.15      4.44 o 
 -11   4   4        0.56        1.94      3.49 o 
 -10   4   4       57.69       53.58      5.87 o 
  -9   4   4        1.38        3.57      3.22 o 
  -8   4   4       51.85       49.67      4.74 o 
  -7   4   4      345.77      343.18     10.39 o 
  -6   4   4       77.15       77.50      4.49 o 
  -5   4   4      183.89      189.87      6.87 o 
  -4   4   4       21.68       26.92      3.87 o 
  -3   4   4       23.40       24.32      3.00 o 
  -2   4   4       55.37       56.35      3.74 o 
  -1   4   4       83.69       89.18      4.62 o 
   0   4   4       15.18       18.33      2.35 o 
   1   4   4       15.48       14.24      2.27 o 
   2   4   4       76.73       86.56      4.47 o 
   3   4   4       18.38       19.21      2.82 o 
   4   4   4       14.57       23.95      3.30 o 
   5   4   4      182.88      179.99      7.07 o 
   6   4   4      218.69      209.67      7.98 o 
   7   4   4      215.00      185.94     11.32 o 
   8   4   4      130.34      135.70      9.56 o 
   9   4   4       35.86       21.19      4.52 o 
  10   4   4       45.93       56.59      5.10 o 
  11   4   4       12.99       10.01      3.76 o 
  12   4   4        0.99        3.24      3.59 o 
  13   4   4       23.06       17.91      4.94 o 
  14   4   4        6.14        6.07      4.69 o 
  15   4   4        0.90        2.57      5.15 o 
  16   4   4       14.90        6.00      5.50 o 
 -14   5   4       11.91       13.17      5.95 o 
 -13   5   4        5.38        6.76      5.32 o 
 -12   5   4        1.04       -4.68      4.68 o 
 -11   5   4       46.62       50.99      7.38 o 
 -10   5   4       12.57       20.53     11.49 o 
  -9   5   4        1.82        0.56      4.30 o 
  -8   5   4       23.84       26.38      5.27 o 
  -7   5   4       10.52       11.98      3.85 o 
  -6   5   4       98.77       92.43      6.23 o 
  -5   5   4        2.37        5.56      2.82 o 
  -4   5   4        1.30        0.15      2.51 o 
  -3   5   4        2.97        1.80      2.56 o 
  -2   5   4       28.53       28.02      3.51 o 
  -1   5   4      101.41      110.50      6.93 o 
   0   5   4      129.26      143.01      7.04 o 
   1   5   4       28.07       25.90      3.79 o 
   2   5   4       18.28       19.40      3.65 o 
   3   5   4       66.67       66.13      5.41 o 
   4   5   4       91.37       89.40      6.16 o 
   5   5   4        0.35       -2.99      2.99 o 
   6   5   4      103.72      112.31     10.24 o 
   7   5   4       33.89       33.02      7.52 o 
   8   5   4        0.30        2.64      3.39 o 
   9   5   4        1.33        0.70      3.69 o 
  10   5   4       38.81       26.90      5.39 o 
  11   5   4        0.47        6.34      4.31 o 
  12   5   4        1.09       -4.33      4.33 o 
  13   5   4        5.11        5.39      5.12 o 
 -10   6   4       22.39       24.74      6.61 o 
  -9   6   4       32.14       32.17      7.54 o 
  -8   6   4        7.39        9.19      5.74 o 
  -7   6   4       15.55       13.29      6.26 o 
  -6   6   4       39.06       48.92      7.90 o 
  -5   6   4       14.87       16.00      6.08 o 
  -4   6   4      167.07      209.41     29.99 o 
  -3   6   4       12.60       11.64      5.62 o 
  -2   6   4       30.19       26.58      4.41 o 
  -1   6   4       65.35       68.48      6.41 o 
   0   6   4       54.31       72.35      6.60 o 
   1   6   4      219.82      231.25     11.36 o 
   2   6   4        0.05       -2.20      3.88 o 
   3   6   4        2.99       -1.73      3.98 o 
   4   6   4       13.18       21.81      5.38 o 
   5   6   4       25.50       32.03      6.53 o 
   6   6   4        7.79        5.81      5.72 o 
   7   6   4       10.08        7.42      5.32 o 
   8   6   4       26.62       34.27     14.67 o 
   9   6   4        9.05        8.94      6.11 o 
  10   6   4       26.00       38.64     11.44 o 
  -1   7   4        1.13        2.78      5.79 o 
   0   7   4        3.75        1.20      6.48 o 
   1   7   4       17.75       -1.27      7.63 o 
 -19   1   5       36.91       37.29      9.30 o 
 -18   1   5        2.72        5.88      4.74 o 
 -17   1   5       20.93       29.75      5.61 o 
 -16   1   5      124.46      139.22      8.99 o 
 -15   1   5        0.01        3.90      3.76 o 
 -14   1   5      267.42      265.92     18.15 o 
 -13   1   5      438.48      458.24     18.32 o 
 -12   1   5        4.75        0.98      2.69 o 
 -11   1   5      274.88      261.22      8.78 o 
 -10   1   5       95.32      106.19      5.14 o 
  -9   1   5       95.80       91.41      3.70 o 
  -8   1   5      385.32      341.35      8.39 o 
  -7   1   5      221.96      239.08      7.16 o 
  -6   1   5      411.11      416.63     10.69 o 
  -5   1   5     1431.15     1368.69     30.12 o 
  -4   1   5        0.37        0.13      1.14 o 
  -3   1   5      144.21      179.16      4.42 o 
  -2   1   5     1328.45     1329.60     26.14 o 
  -1   1   5      205.00      251.38      8.67 o 
   0   1   5      579.41      568.02     11.87 o 
   1   1   5     2404.74     2554.59     49.32 o 
   2   1   5       55.16       65.74      2.82 o 
   3   1   5     2060.38     1893.55     52.74 o 
   4   1   5       11.34       10.49      1.46 o 
   5   1   5       20.10       24.33      2.94 o 
   6   1   5     4011.36     3975.95     84.21 o 
   7   1   5      130.30      132.87      5.11 o 
   8   1   5       79.74       69.31      3.99 o 
   9   1   5      539.96      492.96     12.59 o 
  10   1   5        5.57        5.74      2.72 o 
  11   1   5       82.06       77.29      4.91 o 
  12   1   5     1135.67     1093.95     31.59 o 
  13   1   5        6.06        1.83      2.96 o 
  14   1   5       95.71       96.78      7.15 o 
  15   1   5       71.57       68.98      6.21 o 
  16   1   5        0.25        6.27      4.09 o 
  17   1   5      101.95      107.49      7.70 o 
  18   1   5       58.30       66.13      6.72 o 
  19   1   5        6.33        2.51      6.74 o 
 -19   2   5       48.04       61.24     10.42 o 
 -18   2   5       41.24       33.26      7.59 o 
 -17   2   5        3.42        7.73      5.63 o 
 -16   2   5       11.94       17.72      6.08 o 
 -15   2   5       61.18       59.44      7.01 o 
 -14   2   5       36.76       37.77      5.07 o 
 -13   2   5       28.48       29.36      6.24 o 
 -12   2   5        0.03        3.24      2.71 o 
 -11   2   5      703.43      698.46     32.39 o 
 -10   2   5       36.93       42.73      5.26 o 
  -9   2   5      281.66      300.82      9.29 o 
  -8   2   5       68.96       68.61      4.34 o 
  -7   2   5     1073.83     1029.83     23.92 o 
  -6   2   5       60.21       54.74      3.30 o 
  -5   2   5      632.35      621.19     15.06 o 
  -4   2   5     1017.59      923.25     25.09 o 
  -3   2   5       10.50       24.32      2.53 o 
  -2   2   5     1621.40     1747.04     38.08 o 
  -1   2   5      161.14      187.85      6.46 o 
   0   2   5      100.46      101.61      3.54 o 
   1   2   5      426.36      391.08      8.82 o 
   2   2   5        8.18        7.03      1.75 o 
   3   2   5       62.69       65.03      3.45 o 
   4   2   5      913.61      829.78     44.07 o 
   5   2   5      200.63      201.05     11.11 o 
   6   2   5        8.29        3.75      3.35 o 
   7   2   5       44.14       52.15      3.15 o 
   8   2   5      144.84      132.12      5.32 o 
   9   2   5       78.91       79.81      5.67 o 
  10   2   5      187.46      158.28      7.24 o 
  11   2   5       91.52       86.17      5.66 o 
  12   2   5      132.89      137.96      7.24 o 
  13   2   5       19.87       19.33      4.12 o 
  14   2   5       31.71       44.01      5.04 o 
  15   2   5        9.95       11.55      3.92 o 
  16   2   5       66.77       96.13     18.43 o 
  17   2   5        3.77        2.05      6.53 o 
  18   2   5        1.32       -0.29      5.08 o 
 -18   3   5        9.66       11.95      9.15 o 
 -17   3   5        2.97        5.74     11.44 o 
 -16   3   5       15.31       21.52      4.96 o 
 -15   3   5       23.41       28.96      5.17 o 
 -14   3   5        1.23        6.52      3.86 o 
 -13   3   5       16.53       17.21      4.35 o 
 -12   3   5        4.89        4.19      4.33 o 
 -11   3   5        1.14        0.73      4.28 o 
 -10   3   5        7.78        8.15      3.56 o 
  -9   3   5       27.25       14.04      6.68 o 
  -8   3   5      574.01      519.97     29.31 o 
  -7   3   5       72.40       83.08      4.73 o 
  -6   3   5        1.89        4.07      2.22 o 
  -5   3   5       10.32       12.79      2.52 o 
  -4   3   5        4.36       -1.89      1.92 o 
  -3   3   5      137.62      130.23      5.50 o 
  -2   3   5       21.29       12.85      3.30 o 
  -1   3   5        3.25        2.14      1.66 o 
   0   3   5      396.28      454.86     12.54 o 
   1   3   5      211.69      230.35      6.91 o 
   2   3   5       40.54       51.16      3.28 o 
   3   3   5      326.49      319.41      9.17 o 
   4   3   5      149.73      142.39      6.32 o 
   5   3   5       12.97       14.50      2.83 o 
   6   3   5       12.36        8.36      3.64 o 
   7   3   5       84.98       89.87      5.24 o 
   8   3   5       33.22       27.83      5.22 o 
   9   3   5       12.44        8.08      3.16 o 
  10   3   5       33.72       37.54      4.33 o 
  11   3   5        2.84       -2.95      2.95 o 
  12   3   5        1.39       -0.65      3.27 o 
  13   3   5       32.38       35.32      5.09 o 
  14   3   5       22.12       33.43      5.05 o 
  15   3   5        4.10        5.58      4.18 o 
  16   3   5        1.02       10.33      7.01 o 
  17   3   5        0.10        2.95      5.66 o 
 -16   4   5        2.00       -1.06      5.10 o 
 -15   4   5       58.80       59.54     11.76 o 
 -14   4   5        0.34        2.21      4.50 o 
 -13   4   5       84.47       92.69     12.92 o 
 -12   4   5       66.39       84.94      6.91 o 
 -11   4   5        4.12        1.92      3.61 o 
 -10   4   5        1.43       -1.43      3.16 o 
  -9   4   5      159.65      153.45     10.73 o 
  -8   4   5        3.88        5.31      3.33 o 
  -7   4   5        0.90        1.48      3.01 o 
  -6   4   5      715.58      682.22     19.04 o 
  -5   4   5        0.25       -1.79      2.28 o 
  -4   4   5      328.13      334.56      9.91 o 
  -3   4   5      222.85      231.38      7.68 o 
  -2   4   5      208.24      195.56      6.94 o 
  -1   4   5      909.10      900.17     21.60 o 
   0   4   5      101.31       97.35      6.94 o 
   1   4   5       29.39       27.80      3.45 o 
   2   4   5      462.25      447.83     12.13 o 
   3   4   5        1.51       -0.82      2.20 o 
   4   4   5      347.65      344.65     10.27 o 
   5   4   5      193.99      180.56      9.36 o 
   6   4   5       43.62       42.68      4.06 o 
   7   4   5      497.97      436.71     16.68 o 
   8   4   5       10.23       17.27      3.45 o 
   9   4   5       12.27       14.55      3.63 o 
  10   4   5       81.08       89.36      6.52 o 
  11   4   5       57.47       69.17      5.88 o 
  12   4   5        1.66        7.90      3.91 o 
  13   4   5       27.75       32.93      5.20 o 
  14   4   5        9.97       10.58      4.97 o 
  15   4   5       13.62       10.84      6.45 o 
 -13   5   5       15.75       27.24      8.32 o 
 -12   5   5        4.09        5.34      5.12 o 
 -11   5   5       34.73       38.56     10.05 o 
 -10   5   5        5.81        6.45      4.88 o 
  -9   5   5        8.64        6.96      4.56 o 
  -8   5   5       10.17        8.74      3.89 o 
  -7   5   5       45.50       35.52     13.11 o 
  -6   5   5       25.07       16.78      4.34 o 
  -5   5   5        0.23        5.66      3.28 o 
  -4   5   5       62.69       53.75      4.27 o 
  -3   5   5       24.31       30.75      3.96 o 
  -2   5   5       43.69       39.46      4.20 o 
  -1   5   5       10.33       10.10      3.18 o 
   0   5   5        1.13       -0.43      2.67 o 
   1   5   5       81.29       89.81      6.82 o 
   2   5   5       85.83       89.16      7.67 o 
   3   5   5        1.90        4.13      3.09 o 
   4   5   5       11.88        8.47      3.71 o 
   5   5   5       12.38       13.78      4.05 o 
   6   5   5       26.80       29.55      5.07 o 
   7   5   5        0.18       -3.16      3.70 o 
   8   5   5       36.43       41.31      5.20 o 
   9   5   5        0.77        3.36      3.90 o 
  10   5   5       30.77       17.14      4.74 o 
  11   5   5        0.74        5.96      4.42 o 
  12   5   5       20.78       23.86      5.62 o 
  13   5   5        2.69        3.28      5.15 o 
 -10   6   5       28.06       26.64      8.56 o 
  -9   6   5       11.85        8.53      6.25 o 
  -8   6   5        7.69       -3.30      6.86 o 
  -7   6   5       15.09       17.57      6.99 o 
  -6   6   5        8.18       11.13      5.97 o 
  -5   6   5        0.07        1.13      5.25 o 
  -4   6   5       32.00       30.36      7.42 o 
  -3   6   5        0.44        4.10      3.90 o 
  -2   6   5       17.63       14.87      3.94 o 
  -1   6   5        0.87       -3.19      3.35 o 
   0   6   5      123.14      126.29      8.44 o 
   1   6   5       23.84       17.10      7.15 o 
   2   6   5        0.19        1.11      4.13 o 
   3   6   5        0.16       -0.22      4.28 o 
   4   6   5        1.55        0.09      4.26 o 
   5   6   5        0.01       -6.50      6.50 o 
   6   6   5       14.25       28.54      6.01 o 
   7   6   5       12.11       15.19      5.76 o 
   8   6   5        2.24       -4.71      7.52 o 
   9   6   5       14.80       21.80      6.80 o 
 -19   0   6       14.40       14.25      7.56 o 
 -18   0   6       87.85      109.26     15.25 o 
 -17   0   6       11.10       18.60      7.12 o 
 -16   0   6      423.68      369.30     20.87 o 
 -15   0   6      130.59      144.81     12.22 o 
 -14   0   6        8.19        0.15      4.84 o 
 -13   0   6      349.85      346.45     18.32 o 
 -12   0   6       32.79       32.23      6.86 o 
 -11   0   6      110.94      118.27     14.62 o 
 -10   0   6     1434.17     1421.52     41.52 o 
  -9   0   6     1310.60     1280.78     37.33 o 
  -8   0   6        5.81       18.99      3.49 o 
  -7   0   6      461.40      444.05     14.23 o 
  -6   0   6     5274.86     5764.71    155.65 o 
  -5   0   6      187.90      169.91      6.38 o 
  -4   0   6     3174.41     3478.85     94.27 o 
  -3   0   6     7557.46     8222.44    456.03 o 
  -2   0   6      635.31      589.73     17.63 o 
  -1   0   6     8167.23     9001.21    240.84 o 
   0   0   6      199.05      219.92      7.92 o 
   1   0   6     2926.49     3238.74     88.22 o 
   2   0   6    15173.77    17118.55    456.42 o 
   3   0   6     1838.23     1879.44     52.63 o 
   4   0   6      794.43      761.12     23.06 o 
   5   0   6      281.35      201.17      8.15 o 
   6   0   6      482.82      536.10     17.61 o 
   7   0   6     1667.74     1533.52     44.50 o 
   8   0   6      417.73      376.40     14.33 o 
   9   0   6      845.42      733.81     27.21 o 
  10   0   6     1579.16     1470.72     44.22 o 
  11   0   6       40.88       41.43      5.81 o 
  12   0   6       96.25      111.25     10.23 o 
  13   0   6     1035.44     1009.45     40.71 o 
  14   0   6      185.77      182.64     11.93 o 
  15   0   6       93.62       82.32      9.00 o 
  16   0   6       97.23      106.74     10.10 o 
  17   0   6        1.85       -1.20      6.02 o 
  18   0   6       29.47       34.71     12.46 o 
  19   0   6       36.81       35.33      9.04 o 
 -19   1   6        0.00        8.36      6.10 o 
 -18   1   6       91.57       91.26     12.28 o 
 -17   1   6        2.02        4.60      4.14 o 
 -16   1   6        2.58        6.46      4.08 o 
 -15   1   6        0.00       -0.19      3.58 o 
 -14   1   6       86.18       81.37     11.74 o 
 -13   1   6      261.72      245.41     11.59 o 
 -12   1   6       68.59       78.05      7.22 o 
 -11   1   6      307.75      315.37     13.41 o 
 -10   1   6        0.66        1.25      2.19 o 
  -9   1   6      342.87      316.71      9.38 o 
  -8   1   6      413.66      392.47     10.70 o 
  -7   1   6      169.15      167.31      5.77 o 
  -6   1   6      249.63      248.98      7.24 o 
  -5   1   6     2012.73     2203.29     47.42 o 
  -4   1   6     2708.69     2881.85     61.13 o 
  -3   1   6      232.18      215.36      6.00 o 
  -2   1   6      519.66      482.49     10.41 o 
  -1   1   6        1.59        3.06      1.20 o 
   0   1   6      115.21       97.31      3.57 o 
   1   1   6      334.98      372.21      8.55 o 
   2   1   6        2.28        0.19      1.05 o 
   3   1   6      353.87      453.53     15.75 o 
   4   1   6       11.10        6.70      1.44 o 
   5   1   6      214.66      205.38      5.93 o 
   6   1   6       14.29       15.19      2.53 o 
   7   1   6        3.71        1.10      1.76 o 
   8   1   6       89.72       84.46      4.42 o 
   9   1   6      415.42      360.37     10.13 o 
  10   1   6       10.06       13.23      3.12 o 
  11   1   6      120.88      117.60      5.93 o 
  12   1   6        3.12       -0.12      2.95 o 
  13   1   6       20.83       13.26      3.67 o 
  14   1   6       14.65       10.74      3.73 o 
  15   1   6       30.19       31.90      5.10 o 
  16   1   6        0.05        8.86      4.27 o 
  17   1   6       26.27       25.98      5.43 o 
  18   1   6       23.00       21.23      5.43 o 
 -18   2   6        1.37       12.44      6.18 o 
 -17   2   6        0.72        6.97      9.20 o 
 -16   2   6        0.02        7.39      5.43 o 
 -15   2   6       47.16       35.52     10.98 o 
 -14   2   6       54.00       62.34      7.37 o 
 -13   2   6       44.13       49.43      5.19 o 
 -12   2   6      135.89      148.89     12.14 o 
 -11   2   6      621.34      616.14     37.53 o 
 -10   2   6       61.85       67.08      6.68 o 
  -9   2   6      157.70      144.37      5.92 o 
  -8   2   6        8.47        4.91      2.24 o 
  -7   2   6      290.71      288.66      9.77 o 
  -6   2   6      322.17      274.09      7.88 o 
  -5   2   6        0.44        0.93      1.46 o 
  -4   2   6     2448.97     2211.47     47.92 o 
  -3   2   6        0.05        0.03      1.40 o 
  -2   2   6        6.00        5.50      1.62 o 
  -1   2   6      363.14      407.61      9.20 o 
   0   2   6       11.64       14.47      1.61 o 
   1   2   6       21.83       20.93      2.06 o 
   2   2   6      444.76      449.03     14.05 o 
   3   2   6       17.40       23.46      2.48 o 
   4   2   6      374.95      354.77     10.02 o 
   5   2   6      206.53      175.68      6.57 o 
   6   2   6       17.81       15.36      2.73 o 
   7   2   6       59.66       81.53      4.93 o 
   8   2   6      143.21      131.03      6.31 o 
   9   2   6       25.73       29.80      3.82 o 
  10   2   6        0.73       -2.14      2.42 o 
  11   2   6       84.82      108.36      6.40 o 
  12   2   6       50.10       40.73      6.25 o 
  13   2   6       29.66       38.93      5.44 o 
  14   2   6        4.58       -0.59      3.46 o 
  15   2   6       14.76       17.59      4.43 o 
  16   2   6       26.49       28.93      5.04 o 
  17   2   6        2.03        2.81      4.48 o 
  18   2   6        6.02       11.51      5.90 o 
 -17   3   6       35.80       43.47     24.40 o 
 -16   3   6        5.57       12.26      5.82 o 
 -15   3   6       13.09       10.41      4.77 o 
 -14   3   6      165.07      206.23     18.45 o 
 -13   3   6       17.82       17.27      4.58 o 
 -12   3   6      285.60      300.56     21.94 o 
 -11   3   6      151.23      144.77     12.18 o 
 -10   3   6      282.38      292.51     17.81 o 
  -9   3   6       80.44      126.21     10.22 o 
  -8   3   6     1345.27     1253.96     53.90 o 
  -7   3   6       42.94       49.48      4.58 o 
  -6   3   6      775.04      719.42     17.94 o 
  -5   3   6      329.49      315.26     14.18 o 
  -4   3   6       64.04       72.58      3.94 o 
  -3   3   6      724.74      698.46     17.17 o 
  -2   3   6      333.18      336.67      9.54 o 
  -1   3   6       54.46       58.54      3.64 o 
   0   3   6       67.68       56.28      2.88 o 
   1   3   6       12.60        8.39      1.76 o 
   2   3   6       52.50       51.64      3.36 o 
   3   3   6     2070.68     1920.72     56.61 o 
   4   3   6      189.61      186.39      6.89 o 
   5   3   6      417.92      428.09     12.19 o 
   6   3   6      467.49      430.00     17.07 o 
   7   3   6        8.70        9.82      3.00 o 
   8   3   6      345.51      304.30     10.41 o 
   9   3   6       57.11       63.69      7.44 o 
  10   3   6       30.33       29.62      4.21 o 
  11   3   6       93.41      111.96      6.75 o 
  12   3   6       63.66       66.89      5.82 o 
  13   3   6        0.09        0.71      3.63 o 
  14   3   6      176.99      197.44     13.86 o 
  15   3   6       83.91      104.80     11.24 o 
  16   3   6        2.60        8.40      4.56 o 
  17   3   6       11.93        6.64      5.29 o 
 -16   4   6       30.59       20.87      6.26 o 
 -15   4   6        9.39       12.86      5.76 o 
 -14   4   6        2.11        3.93      4.70 o 
 -13   4   6       31.55       38.37      5.68 o 
 -12   4   6       19.38       17.97      4.54 o 
 -11   4   6        0.05       -3.35      3.35 o 
 -10   4   6        0.01        1.87      3.30 o 
  -9   4   6       16.46       22.69      4.32 o 
  -8   4   6       56.14       41.43      4.84 o 
  -7   4   6      116.43      110.07      9.94 o 
  -6   4   6      224.41      219.58      9.40 o 
  -5   4   6      157.76      154.07      6.47 o 
  -4   4   6       29.86       32.57      3.39 o 
  -3   4   6        8.40        6.05      2.59 o 
  -2   4   6        0.02       -2.21      2.28 o 
  -1   4   6        3.44       -1.45      2.83 o 
   0   4   6        6.97        4.85      2.72 o 
   1   4   6       32.97       37.70      4.02 o 
   2   4   6        6.28        6.68      2.99 o 
   3   4   6       63.64       73.84      5.81 o 
   4   4   6       59.68       63.27      6.33 o 
   5   4   6       42.07       47.76      5.89 o 
   6   4   6        1.07        3.67      2.71 o 
   7   4   6        3.69        5.48      2.88 o 
   8   4   6       38.05       37.99      4.36 o 
   9   4   6       42.93       36.94      4.60 o 
  10   4   6        3.51        1.72      4.14 o 
  11   4   6        0.55        1.20      3.57 o 
  12   4   6       19.65       21.10      4.69 o 
  13   4   6       82.77       76.38      6.60 o 
  14   4   6        0.00       -3.37      3.93 o 
  15   4   6        4.77        3.73      5.24 o 
 -13   5   6        5.14        7.60      9.70 o 
 -12   5   6        8.02        1.96      5.08 o 
 -11   5   6       12.29        4.04      9.11 o 
 -10   5   6       16.43       12.16      5.30 o 
  -9   5   6       69.00       74.79      6.77 o 
  -8   5   6        0.43       -1.23      4.28 o 
  -7   5   6        0.01       -3.42      3.42 o 
  -6   5   6       36.17       36.35      4.92 o 
  -5   5   6       87.54       95.49      6.70 o 
  -4   5   6        1.06        2.96      2.78 o 
  -3   5   6      160.18      174.52     10.57 o 
  -2   5   6      281.70      284.72     16.05 o 
  -1   5   6       47.65       55.81      5.32 o 
   0   5   6      141.61      142.84      7.23 o 
   1   5   6      123.56      129.57      7.08 o 
   2   5   6      183.38      189.74      8.73 o 
   3   5   6       46.24       46.25      4.91 o 
   4   5   6       29.38       27.67      4.47 o 
   5   5   6        0.65        4.01      4.15 o 
   6   5   6        0.15        1.83      3.69 o 
   7   5   6      117.80      101.46      7.70 o 
   8   5   6       32.10       44.24      7.30 o 
   9   5   6      126.51      138.78     12.01 o 
  10   5   6        8.09        3.65      4.08 o 
  11   5   6        0.95        2.02      4.62 o 
  12   5   6        6.54       11.02      4.89 o 
  13   5   6        0.05        3.21      5.39 o 
  -9   6   6       12.50       -3.13      6.48 o 
  -8   6   6       15.96        6.48      6.00 o 
  -7   6   6       61.75       81.32      9.70 o 
  -6   6   6       11.63        7.08      5.79 o 
  -5   6   6        2.78        3.76      5.34 o 
  -4   6   6        5.37        5.83      4.64 o 
  -3   6   6       23.56       20.44      5.92 o 
  -2   6   6       57.84       67.82      8.09 o 
  -1   6   6        1.52       -0.47      3.47 o 
   0   6   6        3.63        4.53      3.67 o 
   1   6   6       16.35       19.86      4.42 o 
   2   6   6       73.38       80.84      7.37 o 
   3   6   6        1.16        0.96      4.34 o 
   4   6   6       17.56       26.64      5.64 o 
   5   6   6       21.30       12.82      6.04 o 
   6   6   6        0.27       -1.83      4.73 o 
   7   6   6       47.83       59.01      7.94 o 
   8   6   6       34.35       38.56      7.65 o 
   9   6   6        5.31        0.54      5.66 o 
 -19   1   7        0.93        7.82      6.12 o 
 -18   1   7        6.62       15.08      6.43 o 
 -17   1   7       27.49       36.75      7.22 o 
 -16   1   7        5.17       -3.00      4.98 o 
 -15   1   7       81.51       93.11      9.82 o 
 -14   1   7       51.10       58.39      6.80 o 
 -13   1   7       15.71       14.84      3.78 o 
 -12   1   7      194.37      172.50      8.38 o 
 -11   1   7      275.13      265.21      8.82 o 
 -10   1   7       13.99        9.05      2.43 o 
  -9   1   7      796.89      793.43     19.41 o 
  -8   1   7      500.82      548.71     14.04 o 
  -7   1   7       70.32       85.93      4.00 o 
  -6   1   7     2278.41     2370.79     51.24 o 
  -5   1   7     1152.07     1278.96     28.52 o 
  -4   1   7      247.40      262.54      7.33 o 
  -3   1   7     1744.82     1852.95     36.28 o 
  -2   1   7       76.14       81.75      3.06 o 
  -1   1   7     2926.00     3017.03     58.12 o 
   0   1   7     2586.66     2746.18     53.25 o 
   1   1   7        0.62       -0.03      1.15 o 
   2   1   7      162.22      150.98      4.56 o 
   3   1   7      549.13      547.90     12.30 o 
   4   1   7      459.81      538.64     12.25 o 
   5   1   7     1178.31     1202.41     24.95 o 
   6   1   7      298.76      272.40      7.58 o 
   7   1   7       23.02       21.19      2.63 o 
   8   1   7       59.91       50.08      3.62 o 
   9   1   7      851.76      741.35     19.29 o 
  10   1   7      503.62      467.46     12.70 o 
  11   1   7      236.53      231.61      8.34 o 
  12   1   7       45.07       50.11      5.00 o 
  13   1   7       11.40       16.60      4.21 o 
  14   1   7      192.84      210.08     10.46 o 
  15   1   7        0.42        3.61      4.18 o 
  16   1   7       25.41       27.52      5.30 o 
  17   1   7       23.64       37.91      6.60 o 
  18   1   7        0.07        5.06      4.70 o 
 -18   2   7        2.23       20.63      7.17 o 
 -17   2   7        4.71        3.27      6.06 o 
 -16   2   7       26.16       34.38      7.06 o 
 -15   2   7        1.26       -4.32      4.37 o 
 -14   2   7       52.54       60.81      9.12 o 
 -13   2   7      228.33      224.06     12.70 o 
 -12   2   7      207.47      219.26      9.79 o 
 -11   2   7      893.45      868.45     25.05 o 
 -10   2   7      136.52      123.60     11.01 o 
  -9   2   7        0.20        1.28      2.60 o 
  -8   2   7       79.10       93.17      4.49 o 
  -7   2   7      686.92      686.89     18.07 o 
  -6   2   7        5.97       13.46      1.96 o 
  -5   2   7      233.04      233.82      6.97 o 
  -4   2   7        5.72       11.17      2.37 o 
  -3   2   7      375.43      415.33     11.62 o 
  -2   2   7        0.91        0.13      1.53 o 
  -1   2   7      728.38      710.34     16.29 o 
   0   2   7       87.78       88.17      3.37 o 
   1   2   7      164.83      140.23      4.42 o 
   2   2   7       13.33        8.51      1.93 o 
   3   2   7      146.81      151.86      5.80 o 
   4   2   7      854.10      773.29     23.33 o 
   5   2   7        1.60        2.28      2.10 o 
   6   2   7       59.50       64.42      4.38 o 
   7   2   7      767.54      713.00     18.51 o 
   8   2   7      228.43      233.70      8.79 o 
   9   2   7       36.44       42.21      4.29 o 
  10   2   7      184.20      180.91      8.03 o 
  11   2   7        0.01        3.82      3.17 o 
  12   2   7      157.66      152.90      7.80 o 
  13   2   7       59.67       51.67      5.42 o 
  14   2   7        5.32        0.65      3.67 o 
  15   2   7       45.76       60.33      7.06 o 
  16   2   7       51.54       62.65      6.34 o 
  17   2   7        4.26        9.31      5.65 o 
  18   2   7       49.70       91.25     17.79 o 
 -17   3   7        1.49       23.84     15.63 o 
 -16   3   7        0.06       -3.65      5.45 o 
 -15   3   7        0.75        0.45      8.13 o 
 -14   3   7       12.14        8.56      4.02 o 
 -13   3   7        6.04        5.09      3.86 o 
 -12   3   7        9.73        6.84      3.65 o 
 -11   3   7        1.58        2.15      3.33 o 
 -10   3   7      612.26      545.33     45.20 o 
  -9   3   7      261.34      238.00     13.72 o 
  -8   3   7       12.72       10.28      3.49 o 
  -7   3   7      447.79      418.13     16.06 o 
  -6   3   7        1.23       -2.53      2.53 o 
  -5   3   7      181.16      179.50      6.45 o 
  -4   3   7      238.79      257.18     10.57 o 
  -3   3   7       26.60       25.71      3.33 o 
  -2   3   7      238.57      241.83      7.71 o 
  -1   3   7      100.40      105.04      5.27 o 
   0   3   7       86.85       95.40      3.70 o 
   1   3   7      135.65      133.44      4.57 o 
   2   3   7       19.75       24.82      2.81 o 
   3   3   7      166.53      177.38      7.22 o 
   4   3   7       20.85       31.00      3.29 o 
   5   3   7       22.38       24.35      3.73 o 
   6   3   7      278.78      288.97     22.41 o 
   7   3   7        0.24        2.81      2.75 o 
   8   3   7       16.47       10.73      3.27 o 
   9   3   7       58.98       59.40      5.38 o 
  10   3   7      124.27      109.30      6.63 o 
  11   3   7        2.00        2.14      3.31 o 
  12   3   7        7.20        5.99      3.73 o 
  13   3   7       11.61       13.74      4.30 o 
  14   3   7       11.10        7.67      4.21 o 
  15   3   7       41.53       50.86     10.02 o 
  16   3   7        0.32       -3.88      3.88 o 
 -15   4   7        0.66       -3.96      4.54 o 
 -14   4   7        3.50        2.78      4.46 o 
 -13   4   7       29.27       43.64      5.88 o 
 -12   4   7        0.72        2.76      4.23 o 
 -11   4   7        0.36        0.41      3.61 o 
 -10   4   7       68.41       52.37     11.63 o 
  -9   4   7        2.34       -3.08      3.08 o 
  -8   4   7       95.01       85.58      6.42 o 
  -7   4   7      288.07      257.48     10.60 o 
  -6   4   7        9.86       11.30      4.18 o 
  -5   4   7      354.78      317.10     11.75 o 
  -4   4   7      146.91      159.85      6.49 o 
  -3   4   7        2.82        2.24      2.42 o 
  -2   4   7      285.49      276.81      9.04 o 
  -1   4   7      496.92      489.46     14.95 o 
   0   4   7       13.18       14.68      4.15 o 
   1   4   7      551.75      544.93     16.40 o 
   2   4   7      207.91      201.21      8.48 o 
   3   4   7       77.47       75.59      5.44 o 
   4   4   7      624.97      588.32     17.29 o 
   5   4   7      180.50      186.67      7.61 o 
   6   4   7      406.83      420.40     15.66 o 
   7   4   7       84.09       83.48      5.59 o 
   8   4   7      262.36      219.62     17.82 o 
   9   4   7      127.35      128.14      7.80 o 
  10   4   7      128.94      131.60      7.73 o 
  11   4   7        2.03       -1.72      3.47 o 
  12   4   7       49.49       46.64      5.54 o 
  13   4   7       87.50       89.06      7.29 o 
  14   4   7        5.92        8.05      4.51 o 
  15   4   7       14.77        3.41      4.64 o 
 -13   5   7        7.92        1.43      8.83 o 
 -12   5   7       14.71        8.95      5.75 o 
 -11   5   7       16.43        9.78      5.24 o 
 -10   5   7        6.66       10.63      5.25 o 
  -9   5   7        0.68        1.23      3.89 o 
  -8   5   7       60.65       72.54      6.52 o 
  -7   5   7        1.11        2.61      3.71 o 
  -6   5   7       95.50      110.11      7.45 o 
  -5   5   7       62.39       68.63      7.19 o 
  -4   5   7        0.43        1.73      3.84 o 
  -3   5   7      144.72      164.28      7.92 o 
  -2   5   7        5.37        3.10      3.51 o 
  -1   5   7       29.05       24.55      6.46 o 
   0   5   7       16.73       16.28      3.59 o 
   1   5   7        0.40       -0.35      2.91 o 
   2   5   7       23.34       21.28      4.09 o 
   3   5   7        3.46       -0.58      3.08 o 
   4   5   7        5.54        8.08      3.82 o 
   5   5   7       34.98       30.19      5.15 o 
   6   5   7        1.17        2.99      4.07 o 
   7   5   7       12.11       13.10      4.44 o 
   8   5   7       51.06       51.59      6.41 o 
   9   5   7        6.18        7.38      4.80 o 
  10   5   7        7.92        6.46      5.56 o 
  11   5   7       20.73       28.42      6.98 o 
  12   5   7       15.40        9.69      6.22 o 
  -9   6   7       11.28       12.12      8.64 o 
  -8   6   7       11.35       14.42     11.06 o 
  -7   6   7       18.07       15.27      6.28 o 
  -6   6   7        0.17       -0.22      5.49 o 
  -5   6   7        9.70        9.47      6.61 o 
  -4   6   7        0.04       -5.71     10.93 o 
  -3   6   7       33.02       35.61      6.13 o 
  -2   6   7      107.93       97.63     10.85 o 
  -1   6   7       28.76       36.22      5.07 o 
   0   6   7       60.76       47.03      5.47 o 
   1   6   7        1.41        4.62      3.75 o 
   2   6   7        0.22        2.99      3.75 o 
   3   6   7        0.00       -1.60      4.33 o 
   4   6   7        1.07       -7.15      7.15 o 
   5   6   7        1.58       -3.19      4.65 o 
   6   6   7       14.30        4.68      5.32 o 
   7   6   7        5.98        8.62      8.21 o 
   8   6   7       49.18       49.65      8.09 o 
 -19   0   8        4.66        5.85      7.19 o 
 -18   0   8        1.78        3.08      8.01 o 
 -17   0   8       73.51       85.57     10.67 o 
 -16   0   8        0.06        3.45      5.53 o 
 -15   0   8        3.13        5.94      6.10 o 
 -14   0   8       86.74       98.32     10.17 o 
 -13   0   8      280.03      275.71     15.97 o 
 -12   0   8       15.98       13.59      5.07 o 
 -11   0   8      206.63      239.30     13.82 o 
 -10   0   8     1012.08      890.63     35.24 o 
  -9   0   8        0.67        5.51      3.61 o 
  -8   0   8      795.72      880.94     26.48 o 
  -7   0   8       28.06       20.89      2.83 o 
  -6   0   8      173.18      201.24      7.83 o 
  -5   0   8     1277.30     1287.75     36.85 o 
  -4   0   8     1906.93     2158.06     69.25 o 
  -3   0   8      111.58      129.09      6.01 o 
  -2   0   8     3445.25     3555.30     96.72 o 
  -1   0   8     2798.22     3194.62     87.53 o 
   0   0   8      228.25      267.03      9.82 o 
   1   0   8      659.31      639.26     19.79 o 
   2   0   8     1123.71     1424.07     40.89 o 
   3   0   8      125.97      184.07      7.82 o 
   4   0   8      905.30      832.85     25.49 o 
   5   0   8      556.06      447.73     15.34 o 
   6   0   8      240.21      217.95      9.31 o 
   7   0   8      261.29      217.47      9.72 o 
   8   0   8        0.01        3.33      3.15 o 
   9   0   8      492.93      487.42     17.80 o 
  10   0   8     1160.31     1063.97     33.73 o 
  11   0   8      893.81      840.54     28.19 o 
  12   0   8      119.75      123.16      8.82 o 
  13   0   8       35.87       28.05      7.00 o 
  14   0   8       82.56       93.32     16.06 o 
  15   0   8       25.13       42.70      8.98 o 
  16   0   8       44.48       60.93      9.96 o 
  17   0   8       15.56       24.91      8.09 o 
  18   0   8       31.60       40.49     19.95 o 
 -19   1   8       10.58       20.22      7.03 o 
 -18   1   8        0.02        5.90      5.65 o 
 -17   1   8        5.22        4.67      5.77 o 
 -16   1   8        6.27        8.65      5.36 o 
 -15   1   8      171.37      172.36     11.62 o 
 -14   1   8       85.18       73.02      6.26 o 
 -13   1   8       17.49       10.63      3.75 o 
 -12   1   8      195.04      186.31     10.13 o 
 -11   1   8      104.74       99.74      6.93 o 
 -10   1   8       39.03       46.80      3.55 o 
  -9   1   8       32.83       28.31      3.01 o 
  -8   1   8        9.12       10.25      2.27 o 
  -7   1   8      266.10      225.36      7.14 o 
  -6   1   8        2.48        3.27      2.93 o 
  -5   1   8      141.26      155.56      5.43 o 
  -4   1   8     1426.95     1598.73     35.07 o 
  -3   1   8       70.98       78.43      3.09 o 
  -2   1   8     1216.55     1379.13     27.66 o 
  -1   1   8      194.86      265.19      8.58 o 
   0   1   8      482.29      519.14     11.70 o 
   1   1   8       38.34       31.70      2.29 o 
   2   1   8       85.15      118.87      4.16 o 
   3   1   8       71.06       80.98      3.44 o 
   4   1   8      546.78      616.54     14.32 o 
   5   1   8      227.91      241.05      6.91 o 
   6   1   8       23.21       30.61      2.64 o 
   7   1   8       47.46       53.50      4.85 o 
   8   1   8      101.74       84.14      4.51 o 
   9   1   8      427.87      416.11     11.78 o 
  10   1   8      299.06      285.65     11.38 o 
  11   1   8       68.18       77.96      5.67 o 
  12   1   8       14.90       14.03      3.81 o 
  13   1   8        1.93       -0.16      4.13 o 
  14   1   8       37.14       31.58      4.86 o 
  15   1   8        0.31        3.36      3.77 o 
  16   1   8       29.31       25.03      5.81 o 
  17   1   8       11.79       11.78      5.07 o 
  18   1   8        8.48       14.25      5.76 o 
 -18   2   8        2.33        7.20      6.34 o 
 -17   2   8        7.80       14.42      6.69 o 
 -16   2   8      117.26      128.21     16.20 o 
 -15   2   8       22.28       17.78      7.79 o 
 -14   2   8       20.01       28.20      6.17 o 
 -13   2   8        2.84       -0.42      5.65 o 
 -12   2   8      117.10      116.67     14.68 o 
 -11   2   8       30.14       33.88      4.28 o 
 -10   2   8       29.20       33.15      5.43 o 
  -9   2   8      146.62      153.39      7.47 o 
  -8   2   8        5.41        1.11      2.80 o 
  -7   2   8      421.73      401.01     13.10 o 
  -6   2   8      119.23      130.43      6.43 o 
  -5   2   8       15.47       15.03      2.99 o 
  -4   2   8       87.46       92.80      4.48 o 
  -3   2   8     1158.30     1258.02     28.43 o 
  -2   2   8      333.48      384.82     10.22 o 
  -1   2   8      161.17      177.38      5.19 o 
   0   2   8      118.20      129.86      5.58 o 
   1   2   8       34.62       45.12      3.75 o 
   2   2   8       17.82        8.21      2.20 o 
   3   2   8       31.64       33.37      3.12 o 
   4   2   8      313.64      315.16      9.66 o 
   5   2   8       20.56       19.30      2.94 o 
   6   2   8       50.19       55.14      5.23 o 
   7   2   8        2.15        1.46      2.78 o 
   8   2   8      334.05      296.26     12.04 o 
   9   2   8        0.58        2.31      2.90 o 
  10   2   8       65.51       79.58      5.66 o 
  11   2   8       50.18       61.54      5.33 o 
  12   2   8        8.12        7.84      3.86 o 
  13   2   8       44.47       37.45      5.43 o 
  14   2   8        2.15        1.31      3.79 o 
  15   2   8       31.46       35.43      5.49 o 
  16   2   8       32.48       39.74      7.46 o 
  17   2   8       10.33       15.83      5.00 o 
 -17   3   8       18.53       20.82      6.80 o 
 -16   3   8        7.72       10.27      5.73 o 
 -15   3   8       27.03       38.17      8.80 o 
 -14   3   8       42.59       58.22      9.65 o 
 -13   3   8        0.72       -0.24      3.64 o 
 -12   3   8        4.87        9.47      5.04 o 
 -11   3   8       30.05       36.45      4.86 o 
 -10   3   8      266.76      262.07     18.60 o 
  -9   3   8      280.89      257.14     12.88 o 
  -8   3   8       38.74       48.58      4.93 o 
  -7   3   8       65.53       66.01      5.20 o 
  -6   3   8      840.39      762.32     22.00 o 
  -5   3   8      396.88      379.40     12.80 o 
  -4   3   8      159.99      154.07      5.97 o 
  -3   3   8      866.86      895.52     21.47 o 
  -2   3   8       96.27      104.02      4.91 o 
  -1   3   8      227.51      228.68      7.45 o 
   0   3   8      886.30      897.54     19.05 o 
   1   3   8        7.36        4.78      2.20 o 
   2   3   8     1317.89     1266.61     28.97 o 
   3   3   8       44.38       42.28      5.57 o 
   4   3   8       22.42       14.68      3.69 o 
   5   3   8      133.59      135.55      7.43 o 
   6   3   8       15.99       19.35      3.41 o 
   7   3   8      330.82      330.73     11.88 o 
   8   3   8       38.76       39.57      5.60 o 
   9   3   8       49.52       43.77      4.72 o 
  10   3   8       82.39       73.92      5.79 o 
  11   3   8       68.73       70.86      5.90 o 
  12   3   8       10.77        9.05      3.95 o 
  13   3   8       92.45      102.01      7.32 o 
  14   3   8       73.40      108.58      9.12 o 
  15   3   8        4.36        5.91      4.55 o 
  16   3   8       15.85       14.94      5.04 o 
 -15   4   8        6.71        5.01      7.63 o 
 -14   4   8        3.87       10.95      4.81 o 
 -13   4   8        0.01        0.99      3.93 o 
 -12   4   8       11.66       12.81      4.52 o 
 -11   4   8        2.13        1.57      4.22 o 
 -10   4   8        0.37        5.91      4.03 o 
  -9   4   8       22.28       15.20      4.12 o 
  -8   4   8      150.80      135.60      7.95 o 
  -7   4   8      293.27      288.82     11.59 o 
  -6   4   8       16.74       12.40      3.88 o 
  -5   4   8      204.83      177.54      9.47 o 
  -4   4   8       26.48       36.34      4.42 o 
  -3   4   8       35.30       29.06      3.76 o 
  -2   4   8       68.49       57.23      4.86 o 
  -1   4   8        3.43       -0.11      2.54 o 
   0   4   8      214.39      221.82      8.80 o 
   1   4   8        5.16        7.90      3.09 o 
   2   4   8      217.72      216.85      9.13 o 
   3   4   8      445.39      435.24     14.41 o 
   4   4   8       90.43       97.80      6.46 o 
   5   4   8       95.13       88.30      6.85 o 
   6   4   8       63.68       73.84      5.21 o 
   7   4   8       10.85        9.92      4.02 o 
   8   4   8        8.22       14.37      3.62 o 
   9   4   8        3.71        3.66      3.51 o 
  10   4   8        0.32       -3.23      3.23 o 
  11   4   8       12.78       16.13      4.56 o 
  12   4   8       22.85       24.61      4.92 o 
  13   4   8        2.68        8.18      4.56 o 
  14   4   8        5.35        4.79      4.48 o 
 -12   5   8        0.01        8.17      5.16 o 
 -11   5   8        0.21        1.56      6.48 o 
 -10   5   8       33.70       43.81      5.91 o 
  -9   5   8       28.78       36.04      7.06 o 
  -8   5   8        3.81       11.91      6.13 o 
  -7   5   8        8.80       14.79      4.57 o 
  -6   5   8        6.98        3.46      4.16 o 
  -5   5   8       14.79       13.11      7.75 o 
  -4   5   8       84.88       76.54      7.08 o 
  -3   5   8        2.40        4.95      4.76 o 
  -2   5   8        5.92        7.06      3.71 o 
  -1   5   8       15.83       11.48      3.64 o 
   0   5   8        0.07       -1.38      3.02 o 
   1   5   8       59.82       59.05      7.21 o 
   2   5   8       24.69       35.20      4.64 o 
   3   5   8        2.91        5.58      3.68 o 
   4   5   8       12.56       13.40      4.44 o 
   5   5   8      152.55      165.29     14.21 o 
   6   5   8       17.38       19.52      4.85 o 
   7   5   8       12.66       11.12      4.69 o 
   8   5   8       62.47       68.43      8.31 o 
   9   5   8       38.89       28.44      5.87 o 
  10   5   8       25.26       21.47      5.66 o 
  11   5   8       36.24       49.86      9.77 o 
  12   5   8        1.64       -5.46      5.46 o 
  -8   6   8        6.09        9.53      6.44 o 
  -7   6   8        2.59        7.18      6.20 o 
  -6   6   8        0.04        5.36      4.54 o 
  -5   6   8       22.68       24.83      5.97 o 
  -4   6   8       10.78       12.15     10.42 o 
  -3   6   8        0.10       -0.77      4.80 o 
  -2   6   8       12.74       19.46     10.27 o 
  -1   6   8      120.02      128.04     12.41 o 
   0   6   8       33.80       32.78      4.84 o 
   1   6   8       30.73       33.61      6.02 o 
   2   6   8       12.34       15.28      4.53 o 
   3   6   8       24.40       23.42      5.17 o 
   4   6   8       11.82       14.50      6.15 o 
   5   6   8        8.45        6.42      5.18 o 
   6   6   8        9.53        8.31      5.68 o 
   7   6   8       29.99       27.60      6.72 o 
   8   6   8        0.98       -3.05     11.95 o 
 -18   1   9       24.63       39.27      9.98 o 
 -17   1   9        0.48        1.36      5.64 o 
 -16   1   9       16.14       23.01     11.77 o 
 -15   1   9        5.38       11.03      5.53 o 
 -14   1   9       11.78        3.00      6.04 o 
 -13   1   9      118.77      128.55      7.63 o 
 -12   1   9       33.19       38.05      4.54 o 
 -11   1   9        9.19       10.80      3.36 o 
 -10   1   9       51.37       39.49      3.40 o 
  -9   1   9       64.90       66.49      4.02 o 
  -8   1   9        6.27        8.29      2.32 o 
  -7   1   9      480.82      466.46     12.39 o 
  -6   1   9      757.88      723.78     17.57 o 
  -5   1   9       83.43       83.88      4.08 o 
  -4   1   9       18.26       17.89      1.87 o 
  -3   1   9     1476.63     1473.64     29.62 o 
  -2   1   9        0.84       -0.06      1.34 o 
  -1   1   9       33.92       26.81      2.30 o 
   0   1   9     2379.18     2526.60     49.67 o 
   1   1   9      176.34      210.48      6.12 o 
   2   1   9      826.44      787.35     17.12 o 
   3   1   9      720.15      724.48     16.00 o 
   4   1   9      262.44      303.21      8.14 o 
   5   1   9      693.83      685.35     15.57 o 
   6   1   9      253.22      229.92      7.01 o 
   7   1   9       66.13       70.70      4.00 o 
   8   1   9       93.28       89.96      4.66 o 
   9   1   9       46.74       60.93      6.88 o 
  10   1   9       68.35       66.47      5.28 o 
  11   1   9       33.01       32.98      4.47 o 
  12   1   9       72.71       59.72      5.41 o 
  13   1   9       12.09        9.52      4.06 o 
  14   1   9        9.15       10.23      4.15 o 
  15   1   9        1.29        2.64      3.83 o 
  16   1   9        0.47        8.88      4.88 o 
  17   1   9       32.89       38.39      7.12 o 
 -18   2   9        2.29        7.24      8.48 o 
 -17   2   9        2.64        7.86      5.97 o 
 -16   2   9       50.10       67.54     13.38 o 
 -15   2   9       31.30       23.19      6.50 o 
 -14   2   9      127.92      119.31     14.54 o 
 -13   2   9        5.90       10.94      5.06 o 
 -12   2   9        2.85        3.57      7.43 o 
 -11   2   9      194.22      161.33      9.19 o 
 -10   2   9       85.90       76.58      5.66 o 
  -9   2   9       99.11       97.25      6.11 o 
  -8   2   9     1042.68      951.39     36.10 o 
  -7   2   9       53.58       50.92      4.58 o 
  -6   2   9        0.09        1.24      2.76 o 
  -5   2   9     1153.60     1163.72     30.66 o 
  -4   2   9      361.55      372.59     10.16 o 
  -3   2   9      284.47      302.59      8.73 o 
  -2   2   9      505.92      469.58     11.68 o 
  -1   2   9       33.71       34.80      2.52 o 
   0   2   9      346.75      322.57     14.62 o 
   1   2   9      404.81      419.91     10.17 o 
   2   2   9      337.20      342.84      8.74 o 
   3   2   9      209.90      188.47      6.97 o 
   4   2   9        5.46        6.13      2.56 o 
   5   2   9       51.05       47.97      5.38 o 
   6   2   9      491.50      469.73     13.60 o 
   7   2   9      350.69      303.26     10.27 o 
   8   2   9      343.47      303.12     10.48 o 
   9   2   9       10.02        2.50      4.58 o 
  10   2   9       10.66        9.47      3.27 o 
  11   2   9        3.96        3.26      3.16 o 
  12   2   9       82.17       74.72      6.15 o 
  13   2   9       17.67       27.35      4.78 o 
  14   2   9       40.49       42.72      5.60 o 
  15   2   9       16.06       10.11      4.65 o 
  16   2   9       25.26       39.51      5.89 o 
  17   2   9        2.81        7.72      4.80 o 
 -17   3   9        0.01       -6.61      7.12 o 
 -16   3   9        9.42        8.75      5.80 o 
 -15   3   9       17.39       25.82      6.88 o 
 -14   3   9       32.76       41.82      7.56 o 
 -13   3   9       48.73       38.87      5.39 o 
 -12   3   9        9.56        7.63      4.00 o 
 -11   3   9        0.05       -2.88      2.88 o 
 -10   3   9       12.65        8.17      3.76 o 
  -9   3   9        0.37        0.06      3.02 o 
  -8   3   9      155.87      138.66      7.45 o 
  -7   3   9       51.75       45.22      4.91 o 
  -6   3   9       79.89      110.07      6.64 o 
  -5   3   9       17.58       16.26      3.65 o 
  -4   3   9        9.64        6.67      2.42 o 
  -3   3   9      192.07      186.81      6.82 o 
  -2   3   9       60.90       54.24      4.09 o 
  -1   3   9       59.17       69.30      4.11 o 
   0   3   9       55.40       54.20      4.34 o 
   1   3   9       86.04       89.02      4.47 o 
   2   3   9      553.14      512.23     13.78 o 
   3   3   9       27.13       31.76      3.53 o 
   4   3   9      329.01      349.50     13.57 o 
   5   3   9     1048.71      985.26     26.97 o 
   6   3   9       53.35       56.06      4.61 o 
   7   3   9        0.13        0.77      2.73 o 
   8   3   9        2.52        1.37      2.95 o 
   9   3   9       38.22       40.65      4.72 o 
  10   3   9        6.05        6.18      3.43 o 
  11   3   9        2.01        2.85      3.42 o 
  12   3   9       22.05       25.83      4.76 o 
  13   3   9        2.21        2.56      3.98 o 
  14   3   9       36.05       44.74      5.86 o 
  15   3   9        0.98        7.43      4.71 o 
  16   3   9       10.27       23.01      6.99 o 
 -15   4   9        0.05        4.49      5.92 o 
 -14   4   9       20.01       26.81      5.56 o 
 -13   4   9       79.09       82.99     12.11 o 
 -12   4   9        4.01       -0.89      4.51 o 
 -11   4   9       13.78       21.84      4.93 o 
 -10   4   9      118.87      118.29      7.96 o 
  -9   4   9       43.48       47.01      8.51 o 
  -8   4   9       47.49       40.40      5.07 o 
  -7   4   9       75.93       82.41      6.41 o 
  -6   4   9        7.55        9.50      3.85 o 
  -5   4   9      180.57      176.74      8.68 o 
  -4   4   9      198.67      187.17      8.79 o 
  -3   4   9      132.45      125.08      8.07 o 
  -2   4   9      302.10      310.84     10.91 o 
  -1   4   9        1.15       -0.14      2.60 o 
   0   4   9        6.41        4.58      2.86 o 
   1   4   9      437.87      411.86     26.71 o 
   2   4   9      177.43      171.57     12.25 o 
   3   4   9        2.08       -2.35      2.74 o 
   4   4   9       25.90       24.82      4.31 o 
   5   4   9      102.79      104.29      7.34 o 
   6   4   9      425.74      438.73     20.79 o 
   7   4   9       88.03       99.78      6.73 o 
   8   4   9        9.50        5.91      3.56 o 
   9   4   9       75.91       80.12      6.32 o 
  10   4   9        3.37        3.96      3.85 o 
  11   4   9        6.25       13.36      4.44 o 
  12   4   9       20.63       20.98      4.97 o 
  13   4   9       23.99       16.66      5.07 o 
  14   4   9        1.52        4.92      4.56 o 
 -12   5   9       33.87       36.71      7.21 o 
 -11   5   9        6.55        6.74      4.60 o 
 -10   5   9        0.75       10.50     10.86 o 
  -9   5   9       74.85       80.94      7.09 o 
  -8   5   9        0.75        5.71      4.37 o 
  -7   5   9       11.75       -1.69      5.67 o 
  -6   5   9       23.30       26.51      6.33 o 
  -5   5   9        5.27        4.97      4.30 o 
  -4   5   9      106.65       94.05     10.19 o 
  -3   5   9        9.65       13.55      5.66 o 
  -2   5   9       29.91       22.60      5.31 o 
  -1   5   9      126.96      128.04     10.31 o 
   0   5   9      249.51      260.64     10.66 o 
   1   5   9        6.17        6.65      3.57 o 
   2   5   9       79.17       80.28      6.17 o 
   3   5   9      106.00      105.33      7.95 o 
   4   5   9       15.29       14.14      4.37 o 
   5   5   9       21.52       19.83      4.65 o 
   6   5   9       36.46       22.90      6.38 o 
   7   5   9       25.67       25.84      6.60 o 
   8   5   9        2.39        0.26      4.36 o 
   9   5   9        0.74       -3.30      4.36 o 
  10   5   9        0.04        3.09      4.71 o 
  11   5   9       25.96       26.92      6.31 o 
  -8   6   9        6.43       21.61      9.91 o 
  -7   6   9        2.55        7.11      5.18 o 
  -6   6   9       18.20       21.75      5.79 o 
  -5   6   9       12.88        3.58      5.82 o 
  -4   6   9       21.87       23.89      6.17 o 
  -3   6   9       44.78       49.83      7.16 o 
  -2   6   9       69.51       50.55      7.21 o 
  -1   6   9        1.39        0.19      4.90 o 
   0   6   9        0.00        1.02      7.49 o 
   1   6   9        3.95        1.44      3.97 o 
   2   6   9        7.17        8.21      4.34 o 
   3   6   9        0.01       -0.81      4.26 o 
   4   6   9        2.73        1.05      4.29 o 
   5   6   9        4.14       -3.08      8.86 o 
   6   6   9        3.89       12.86      6.02 o 
   7   6   9        2.42        1.59      7.19 o 
 -18   0  10       30.89       18.30     13.98 o 
 -17   0  10        7.57       14.86      6.64 o 
 -16   0  10       23.89       19.63      6.87 o 
 -15   0  10       23.81       22.78      6.89 o 
 -14   0  10       41.77       26.70      6.57 o 
 -13   0  10        4.20        8.78      5.31 o 
 -12   0  10       23.64       24.48      5.69 o 
 -11   0  10      315.82      337.13     24.66 o 
 -10   0  10      277.74      240.01     13.90 o 
  -9   0  10      164.84      149.02     10.44 o 
  -8   0  10      279.14      217.97     12.63 o 
  -7   0  10     2034.63     2132.43     80.34 o 
  -6   0  10      352.04      347.12     12.55 o 
  -5   0  10      128.00      163.17      7.48 o 
  -4   0  10       32.54       49.67      4.10 o 
  -3   0  10     1634.30     1688.15     51.27 o 
  -2   0  10     4487.75     4747.55    129.33 o 
  -1   0  10       39.47       35.96      7.10 o 
   0   0  10      436.01      447.38     16.06 o 
   1   0  10    10576.10    11674.66    313.43 o 
   2   0  10        1.80        5.52      5.73 o 
   3   0  10     1499.58     1469.27     52.66 o 
   4   0  10     1783.01     1721.25     49.83 o 
   5   0  10       73.65       89.94      6.01 o 
   6   0  10      530.24      480.31     21.06 o 
   7   0  10      343.24      295.56     12.30 o 
   8   0  10        8.46        2.75      3.32 o 
   9   0  10      320.35      291.30     12.72 o 
  10   0  10      117.74      126.45     10.45 o 
  11   0  10      463.58      451.65     27.03 o 
  12   0  10      185.71      182.77     14.17 o 
  13   0  10      156.07      189.29     16.14 o 
  14   0  10       21.07       31.98      8.44 o 
  15   0  10       48.71       58.19     10.24 o 
  16   0  10        0.02        9.02      7.06 o 
  17   0  10        4.58        1.70      7.26 o 
 -18   1  10        9.61       21.93      7.06 o 
 -17   1  10        1.79        7.19      5.78 o 
 -16   1  10        0.78        4.76      5.19 o 
 -15   1  10       11.51       15.64      5.76 o 
 -14   1  10        0.89        5.12      4.75 o 
 -13   1  10      103.42      100.71      8.89 o 
 -12   1  10        0.42        3.18      3.95 o 
 -11   1  10       65.35       54.34      5.17 o 
 -10   1  10      247.01      234.57      9.65 o 
  -9   1  10      212.02      222.40      8.31 o 
  -8   1  10       16.45       17.42      2.77 o 
  -7   1  10        1.02        0.21      2.17 o 
  -6   1  10      354.81      374.35     12.07 o 
  -5   1  10       59.26       68.77      4.99 o 
  -4   1  10       29.90       27.91      2.35 o 
  -3   1  10      129.14      143.76      4.90 o 
  -2   1  10      208.50      245.58      6.87 o 
  -1   1  10     3334.90     3625.63     70.46 o 
   0   1  10       79.21       86.18      3.89 o 
   1   1  10        7.37        7.61      2.46 o 
   2   1  10       36.42       39.09      2.78 o 
   3   1  10      138.59      129.57      5.76 o 
   4   1  10      221.56      236.00      7.28 o 
   5   1  10       11.51       16.11      2.34 o 
   6   1  10      152.83      141.82      5.53 o 
   7   1  10       88.82       83.02      4.38 o 
   8   1  10      734.64      685.96     18.54 o 
   9   1  10      176.91      176.38      7.95 o 
  10   1  10      382.48      360.25     12.16 o 
  11   1  10       29.44       26.59      5.25 o 
  12   1  10        3.48        5.40      3.59 o 
  13   1  10        8.86        7.60      3.81 o 
  14   1  10        6.99        6.75      4.12 o 
  15   1  10        0.23        0.35      5.07 o 
  16   1  10       14.67       19.86      5.73 o 
  17   1  10        1.73       -0.50      4.97 o 
 -17   2  10        1.49       16.33      9.45 o 
 -16   2  10        6.36        7.27      5.63 o 
 -15   2  10       18.72       11.34      7.63 o 
 -14   2  10        5.42        4.44      7.40 o 
 -13   2  10      134.15      130.15     16.90 o 
 -12   2  10       15.29       16.98      5.56 o 
 -11   2  10       78.82       61.81      7.98 o 
 -10   2  10       30.35       34.30      4.41 o 
  -9   2  10        1.94        3.55      2.92 o 
  -8   2  10       11.11       20.14      3.74 o 
  -7   2  10       60.37       70.22      7.92 o 
  -6   2  10       13.98       11.10      3.48 o 
  -5   2  10      441.40      435.07     13.85 o 
  -4   2  10       11.28       12.64      2.26 o 
  -3   2  10       49.54       48.21      2.81 o 
  -2   2  10      113.79      127.60      4.60 o 
  -1   2  10       79.97       74.69      6.59 o 
   0   2  10        1.22        1.03      1.73 o 
   1   2  10      293.30      301.96      8.92 o 
   2   2  10       13.68       18.66      2.28 o 
   3   2  10       66.93       76.68      4.76 o 
   4   2  10      447.94      449.09     20.19 o 
   5   2  10        2.50       -0.88      2.47 o 
   6   2  10      249.60      232.05      9.03 o 
   7   2  10      730.75      661.02     26.50 o 
   8   2  10       21.65       15.73      3.52 o 
   9   2  10       31.51       20.93      3.80 o 
  10   2  10      112.83      110.36      6.78 o 
  11   2  10        1.08        1.83      3.29 o 
  12   2  10        5.29        6.01      3.85 o 
  13   2  10       35.68       39.95      5.40 o 
  14   2  10        2.22        1.77      4.03 o 
  15   2  10        6.96        5.77      4.33 o 
  16   2  10        0.20        6.20      4.73 o 
 -16   3  10       23.08       35.42      7.55 o 
 -15   3  10      107.14      113.28     10.96 o 
 -14   3  10        2.94        2.00      6.64 o 
 -13   3  10       46.57       41.24      7.27 o 
 -12   3  10       26.19       18.44      4.61 o 
 -11   3  10        2.59        7.55      3.66 o 
 -10   3  10       27.69       17.92      4.14 o 
  -9   3  10       40.78       35.78      4.83 o 
  -8   3  10        8.83        7.42      3.62 o 
  -7   3  10      517.59      450.12     15.18 o 
  -6   3  10      136.59      143.47      7.81 o 
  -5   3  10       27.14       30.76      4.27 o 
  -4   3  10      606.37      561.37     17.25 o 
  -3   3  10      450.37      441.33     12.28 o 
  -2   3  10        7.19        8.49      2.45 o 
  -1   3  10      373.94      351.56     11.58 o 
   0   3  10       18.19       15.68      3.31 o 
   1   3  10       57.23       52.21      5.43 o 
   2   3  10      970.61      885.82     34.27 o 
   3   3  10      760.01      766.66     19.56 o 
   4   3  10      399.59      390.64     16.86 o 
   5   3  10     1397.14     1362.11     40.72 o 
   6   3  10      250.11      235.05      9.07 o 
   7   3  10       24.65       29.27      5.08 o 
   8   3  10      250.31      249.19     18.98 o 
   9   3  10       39.90       38.67      4.83 o 
  10   3  10       72.90       72.79      6.31 o 
  11   3  10       49.62       46.79      5.36 o 
  12   3  10       22.14       11.38      4.48 o 
  13   3  10       16.74        7.85      4.46 o 
  14   3  10       31.51       40.82      5.99 o 
  15   3  10        9.78        8.15      5.04 o 
 -14   4  10       14.76       15.62      6.75 o 
 -13   4  10       86.87      117.90     11.68 o 
 -12   4  10        3.14       -1.24      3.91 o 
 -11   4  10       57.75       66.96     10.02 o 
 -10   4  10        0.49       -0.38      3.84 o 
  -9   4  10        0.51       -0.03      3.55 o 
  -8   4  10       16.60       12.94      4.40 o 
  -7   4  10       10.70       19.28      4.42 o 
  -6   4  10       45.31       36.04      4.91 o 
  -5   4  10      220.63      234.08     11.86 o 
  -4   4  10        2.06        0.45      3.68 o 
  -3   4  10       65.09       68.53      7.64 o 
  -2   4  10       14.93       23.05      4.55 o 
  -1   4  10       22.81       16.71      5.32 o 
   0   4  10      173.55      160.17      7.83 o 
   1   4  10       79.35       79.85      5.93 o 
   2   4  10       30.92       33.96      5.03 o 
   3   4  10      434.99      415.76     19.39 o 
   4   4  10       17.34       21.59      4.29 o 
   5   4  10        9.27       10.04      4.01 o 
   6   4  10       41.21       43.36      5.51 o 
   7   4  10       32.67       26.27      4.99 o 
   8   4  10       22.42       16.15      5.43 o 
   9   4  10        3.69        4.50      3.74 o 
  10   4  10        1.17        1.13      3.75 o 
  11   4  10       26.78       36.43      5.43 o 
  12   4  10       24.77       40.02      5.88 o 
  13   4  10        0.74       -0.47      4.50 o 
 -11   5  10        4.57        7.73      4.83 o 
 -10   5  10       77.52      103.66      8.86 o 
  -9   5  10        5.62        6.53      4.91 o 
  -8   5  10        0.15       -3.76      3.76 o 
  -7   5  10        4.14        1.01      4.21 o 
  -6   5  10        0.26        1.95      4.19 o 
  -5   5  10        0.08        5.20      4.42 o 
  -4   5  10       33.94       25.15      8.52 o 
  -3   5  10       50.37       47.03      6.53 o 
  -2   5  10        0.49        4.36      4.40 o 
  -1   5  10       26.32       32.15      5.82 o 
   0   5  10      132.45      140.03      7.94 o 
   1   5  10        0.55        1.59      3.94 o 
   2   5  10       69.47       70.31      6.35 o 
   3   5  10        0.02        0.66      3.60 o 
   4   5  10        8.98        4.18      3.96 o 
   5   5  10        1.88        2.44      4.00 o 
   6   5  10       17.52       11.67      4.64 o 
   7   5  10       11.14        5.70      4.55 o 
   8   5  10        6.84        9.21      4.83 o 
   9   5  10        0.21        8.20      5.08 o 
  10   5  10        1.36        2.68      5.01 o 
  -7   6  10       15.67       19.83      9.66 o 
  -6   6  10       11.94       15.23      6.83 o 
  -5   6  10       33.81       41.63     13.22 o 
  -4   6  10        3.51        6.20      5.27 o 
  -3   6  10       59.78       61.77      7.89 o 
  -2   6  10       61.38       72.95      8.26 o 
  -1   6  10       12.73        8.31      5.36 o 
   0   6  10       66.37       56.97     14.03 o 
   1   6  10        4.68        4.87      5.43 o 
   2   6  10        1.70        4.95      4.34 o 
   3   6  10       24.43       17.44      5.06 o 
   4   6  10       10.44       16.85      5.32 o 
   5   6  10        0.59       -2.23      4.43 o 
   6   6  10        9.44      -10.93     10.93 o 
 -18   1  11        0.61        4.41      9.15 o 
 -17   1  11       55.44       66.85      8.81 o 
 -16   1  11        7.83        5.28      5.77 o 
 -15   1  11       42.50       41.70      7.24 o 
 -14   1  11       21.94       14.32      5.59 o 
 -13   1  11       12.27       12.71      7.55 o 
 -12   1  11      226.62      232.02     12.88 o 
 -11   1  11       83.60       73.67      8.68 o 
 -10   1  11      180.33      177.16      8.36 o 
  -9   1  11       34.33       29.30      4.09 o 
  -8   1  11        1.86        5.48      2.56 o 
  -7   1  11       30.24       16.16      3.16 o 
  -6   1  11      152.69      159.18      7.41 o 
  -5   1  11       75.89       95.08      5.64 o 
  -4   1  11      213.03      226.28      6.66 o 
  -3   1  11      724.10      774.96     17.10 o 
  -2   1  11       10.78       11.40      2.21 o 
  -1   1  11      346.70      371.15      9.54 o 
   0   1  11      143.59      132.64      5.10 o 
   1   1  11      416.35      401.44     10.21 o 
   2   1  11     1258.38     1234.43     26.04 o 
   3   1  11      109.20       91.53      5.08 o 
   4   1  11      441.51      438.04     13.03 o 
   5   1  11      453.70      438.69     11.31 o 
   6   1  11        0.95        4.19      2.50 o 
   7   1  11      189.89      174.77      7.64 o 
   8   1  11     1773.12     1713.56     40.10 o 
   9   1  11       42.25       38.46      4.49 o 
  10   1  11      124.25      127.16      7.09 o 
  11   1  11      462.58      448.87     14.49 o 
  12   1  11        0.55        6.17      3.60 o 
  13   1  11      124.74      120.05      7.77 o 
  14   1  11      154.18      162.50      9.07 o 
  15   1  11       13.75       21.16      5.70 o 
  16   1  11       35.37       32.69      8.30 o 
 -17   2  11       12.77       21.30      7.51 o 
 -16   2  11        1.90       11.47      6.40 o 
 -15   2  11        1.71       -3.52      7.50 o 
 -14   2  11        0.34        3.31      5.06 o 
 -13   2  11       77.35       89.04      8.95 o 
 -12   2  11       24.47       14.93      5.62 o 
 -11   2  11        2.01        4.24      4.99 o 
 -10   2  11       65.53       58.53      9.87 o 
  -9   2  11       38.54       38.33      4.50 o 
  -8   2  11      117.16      120.11      6.89 o 
  -7   2  11        9.15        4.76      3.27 o 
  -6   2  11      330.13      353.72     13.61 o 
  -5   2  11      442.41      396.60     13.47 o 
  -4   2  11       88.50       83.70      5.74 o 
  -3   2  11      151.72      146.04      6.32 o 
  -2   2  11      243.53      236.89      7.95 o 
  -1   2  11        0.24       -1.75      1.75 o 
   0   2  11      710.63      674.57     26.12 o 
   1   2  11       22.69       33.92      3.03 o 
   2   2  11       23.77       24.24      5.10 o 
   3   2  11      265.18      250.31      8.72 o 
   4   2  11      162.09      158.38      7.03 o 
   5   2  11      135.02      131.36      6.54 o 
   6   2  11     1821.96     1706.86     39.70 o 
   7   2  11       15.28       15.45      3.49 o 
   8   2  11        0.01       -2.57      2.57 o 
   9   2  11      545.91      533.36     21.01 o 
  10   2  11       28.51       17.45      4.01 o 
  11   2  11       43.16       48.08      5.34 o 
  12   2  11        0.32       -3.35      3.35 o 
  13   2  11       20.00       16.78      4.77 o 
  14   2  11        2.11        1.67      4.19 o 
  15   2  11       28.11       49.82      7.17 o 
  16   2  11       21.45       24.53      5.65 o 
 -16   3  11       10.92       12.10      6.74 o 
 -15   3  11        0.28       -0.10     11.59 o 
 -14   3  11        0.00        6.59      7.01 o 
 -13   3  11        1.64        7.13      5.33 o 
 -12   3  11        0.30       -4.57      4.57 o 
 -11   3  11       22.34        9.35      4.28 o 
 -10   3  11       60.23       47.75      5.56 o 
  -9   3  11      158.13      131.58     11.70 o 
  -8   3  11        2.95        1.15      3.39 o 
  -7   3  11        0.40        3.93      3.54 o 
  -6   3  11      129.69      120.13      7.12 o 
  -5   3  11       15.88       14.09      3.67 o 
  -4   3  11       16.44       18.75      4.70 o 
  -3   3  11       59.30       60.79      5.82 o 
  -2   3  11        1.18       -0.32      2.54 o 
  -1   3  11       85.33       85.93      5.51 o 
   0   3  11       71.02       70.40      5.67 o 
   1   3  11        1.36        1.64      2.88 o 
   2   3  11       10.83        4.39      3.28 o 
   3   3  11      285.39      307.05     10.14 o 
   4   3  11      163.27      160.47      7.77 o 
   5   3  11      203.14      203.01      8.34 o 
   6   3  11        1.57        0.08      2.79 o 
   7   3  11        0.26        5.18      3.29 o 
   8   3  11        2.11        0.72      3.20 o 
   9   3  11        3.02       -2.29      3.18 o 
  10   3  11        1.53       -3.42      3.42 o 
  11   3  11        2.36        7.89      4.10 o 
  12   3  11        3.86       -0.77      3.84 o 
  13   3  11       20.65       18.35      4.97 o 
  14   3  11       54.31       61.95      6.80 o 
  15   3  11        2.44        9.41     12.71 o 
 -14   4  11        0.18        5.16      8.71 o 
 -13   4  11        4.14        8.56     10.68 o 
 -12   4  11        4.09        8.44      8.34 o 
 -11   4  11      135.70      115.58      9.58 o 
 -10   4  11        0.91        6.40      4.30 o 
  -9   4  11        0.22        7.82      4.22 o 
  -8   4  11       58.84       53.94      5.96 o 
  -7   4  11      155.79      171.47      9.21 o 
  -6   4  11       24.31       22.61      5.01 o 
  -5   4  11       72.48       77.50     10.49 o 
  -4   4  11       99.68       92.47     11.25 o 
  -3   4  11        2.37       -1.32      3.61 o 
  -2   4  11      249.33      255.85     12.49 o 
  -1   4  11        2.00       -0.70      2.90 o 
   0   4  11      450.27      456.36     15.02 o 
   1   4  11      350.55      340.31     16.55 o 
   2   4  11       49.73       55.81      7.59 o 
   3   4  11      382.67      378.66     15.55 o 
   4   4  11      186.02      173.31      9.10 o 
   5   4  11      118.07      129.37     14.90 o 
   6   4  11       31.08       41.29      5.65 o 
   7   4  11       42.31       45.04      6.80 o 
   8   4  11       21.68       23.29      5.14 o 
   9   4  11       66.46       62.59      6.95 o 
  10   4  11       36.24       44.93      6.46 o 
  11   4  11       26.05       19.34      4.94 o 
  12   4  11      147.28      202.07     10.53 o 
  13   4  11        5.63        6.36      5.15 o 
 -11   5  11       34.33       52.59      7.31 o 
 -10   5  11       51.42       37.16      6.51 o 
  -9   5  11        4.94        3.71      9.38 o 
  -8   5  11        4.40        9.83      5.11 o 
  -7   5  11       34.39       41.34      6.55 o 
  -6   5  11        9.98       20.14      5.60 o 
  -5   5  11        2.11       -3.63      5.10 o 
  -4   5  11       50.49       50.10      6.85 o 
  -3   5  11       43.88       34.07      9.29 o 
  -2   5  11       64.24       63.06     10.25 o 
  -1   5  11        0.03        2.35      6.25 o 
   0   5  11       33.84       22.64      6.95 o 
   1   5  11       21.25       27.16      4.76 o 
   2   5  11        3.66        0.21      3.93 o 
   3   5  11       22.98       27.12      4.95 o 
   4   5  11       15.56       16.49      6.02 o 
   5   5  11       29.56       26.31      6.20 o 
   6   5  11        2.24        0.02      4.33 o 
   7   5  11       13.08       17.03      5.25 o 
   8   5  11       11.38        8.31      5.03 o 
   9   5  11       12.23        9.31      5.04 o 
  10   5  11       37.05       43.56     17.59 o 
  -5   6  11        4.92        2.38      5.22 o 
  -4   6  11        0.20        2.96      5.59 o 
  -3   6  11        5.42        8.01      5.64 o 
  -2   6  11        1.69       -0.79      5.39 o 
  -1   6  11        1.47        2.25      5.08 o 
   0   6  11        2.57       -5.22      5.22 o 
   1   6  11        5.33       -1.31      4.94 o 
   2   6  11        5.81        7.81      9.41 o 
   3   6  11        1.61        1.31      4.60 o 
   4   6  11       18.96       10.23      5.09 o 
 -17   0  12        0.94       11.69     14.23 o 
 -16   0  12      132.33       88.71     19.32 o 
 -15   0  12       59.82       38.89     15.00 o 
 -14   0  12      137.34      115.51     29.61 o 
 -13   0  12       59.71       63.14      8.31 o 
 -12   0  12        0.01       11.63      5.59 o 
 -11   0  12       23.99       30.19      6.24 o 
 -10   0  12       10.27       12.78      5.00 o 
  -9   0  12      685.28      634.21     27.27 o 
  -8   0  12      300.83      293.48     15.75 o 
  -7   0  12      216.69      249.94     17.16 o 
  -6   0  12       98.86       95.26     10.80 o 
  -5   0  12     2583.81     2663.69     92.57 o 
  -4   0  12     2483.99     2603.73     73.13 o 
  -3   0  12      720.46      770.30     36.05 o 
  -2   0  12     1683.28     1635.68     47.59 o 
  -1   0  12       13.53       24.55      3.93 o 
   0   0  12     3083.12     3083.90     86.23 o 
   1   0  12       55.73       58.91      5.17 o 
   2   0  12      409.48      418.43     38.17 o 
   3   0  12     1975.62     1922.28     55.71 o 
   4   0  12      638.11      613.38     26.54 o 
   5   0  12      163.14      143.21      8.07 o 
   6   0  12      535.12      523.59     18.78 o 
   7   0  12      851.23      751.52     25.21 o 
   8   0  12      344.81      309.37     13.39 o 
   9   0  12      662.47      615.18     22.20 o 
  10   0  12      124.13      107.25     11.32 o 
  11   0  12      939.71      935.71     40.08 o 
  12   0  12      334.28      308.15     19.23 o 
  13   0  12      102.50      131.19     13.27 o 
  14   0  12        5.86       11.86     14.62 o 
  15   0  12       92.95      105.61     33.43 o 
  16   0  12        1.58        3.70      7.80 o 
 -17   1  12        0.01        6.36      5.70 o 
 -16   1  12       45.73       49.04      7.92 o 
 -15   1  12        7.16        7.01      5.13 o 
 -14   1  12      100.82       90.31     11.55 o 
 -13   1  12        5.51       13.32      5.33 o 
 -12   1  12       55.24       50.38      7.06 o 
 -11   1  12        1.13        0.47      4.04 o 
 -10   1  12       64.47       52.59      6.65 o 
  -9   1  12       10.88       12.02      4.89 o 
  -8   1  12      843.20      751.59     23.85 o 
  -7   1  12      455.71      440.79     18.49 o 
  -6   1  12      110.04      121.76      8.36 o 
  -5   1  12      125.62      114.26      5.52 o 
  -4   1  12        7.90        3.68      3.32 o 
  -3   1  12       82.41      101.08      4.49 o 
  -2   1  12      282.94      296.08     10.21 o 
  -1   1  12       40.81       44.31      3.35 o 
   0   1  12       79.46       92.77      4.41 o 
   1   1  12      315.78      338.86      9.20 o 
   2   1  12       93.77       97.88      4.54 o 
   3   1  12       22.07       25.10      2.71 o 
   4   1  12       54.02       51.98      4.15 o 
   5   1  12      280.90      244.00      8.97 o 
   6   1  12      110.67      111.05      8.21 o 
   7   1  12       55.72       44.87      4.50 o 
   8   1  12      397.03      391.81     13.21 o 
   9   1  12       51.41       53.73      6.19 o 
  10   1  12       57.70       53.91      6.41 o 
  11   1  12        0.12       -0.08      3.27 o 
  12   1  12        2.08        3.88      3.71 o 
  13   1  12       53.70       50.10      5.87 o 
  14   1  12       66.68       78.17     10.64 o 
  15   1  12        0.19        8.35      5.26 o 
  16   1  12       28.66       26.29     10.35 o 
 -16   2  12        0.06        6.81      5.82 o 
 -15   2  12       37.54       36.46      7.31 o 
 -14   2  12       54.68       49.78      7.87 o 
 -13   2  12        4.27        2.26      4.91 o 
 -12   2  12       74.51       85.88      8.55 o 
 -11   2  12      114.25       83.04      8.24 o 
 -10   2  12       73.53       74.93     11.88 o 
  -9   2  12       24.92       15.23      3.99 o 
  -8   2  12      242.80      228.47      9.81 o 
  -7   2  12       27.91       28.53      4.29 o 
  -6   2  12       33.38       27.49      4.19 o 
  -5   2  12       36.56       37.39      4.55 o 
  -4   2  12      547.67      535.25     16.71 o 
  -3   2  12      125.79      118.37      5.95 o 
  -2   2  12      183.78      189.11      7.70 o 
  -1   2  12        3.51        2.01      2.19 o 
   0   2  12       12.49       10.94      2.53 o 
   1   2  12      899.29      924.04     22.60 o 
   2   2  12        7.76       11.13      2.94 o 
   3   2  12        9.36        9.56      2.95 o 
   4   2  12        2.55        5.00      2.97 o 
   5   2  12      408.20      399.85     12.57 o 
   6   2  12      413.85      420.45     13.16 o 
   7   2  12      130.37      136.04      7.11 o 
   8   2  12        8.63        7.12      3.69 o 
   9   2  12       51.77       58.87      5.46 o 
  10   2  12       15.72       18.62      4.06 o 
  11   2  12        1.81        3.34      5.29 o 
  12   2  12       61.67       56.35      5.93 o 
  13   2  12        6.06        8.76      4.30 o 
  14   2  12        8.97        0.75      4.21 o 
  15   2  12       31.85       27.70      5.77 o 
 -15   3  12       14.11       16.53      9.34 o 
 -14   3  12        0.85        8.58      5.98 o 
 -13   3  12       69.70       71.28     14.77 o 
 -12   3  12      129.72      143.89     11.34 o 
 -11   3  12        0.80        2.23      5.04 o 
 -10   3  12      333.82      331.75     17.21 o 
  -9   3  12       76.90       98.23      7.11 o 
  -8   3  12       35.11       34.30      5.01 o 
  -7   3  12      262.50      273.54     11.30 o 
  -6   3  12      222.71      210.31      9.60 o 
  -5   3  12      160.42      148.40      8.05 o 
  -4   3  12      514.25      487.75     18.09 o 
  -3   3  12        0.01       14.44      4.46 o 
  -2   3  12      272.90      268.08     12.39 o 
  -1   3  12      705.12      664.36     25.49 o 
   0   3  12      436.76      417.29     13.97 o 
   1   3  12      152.06      135.67      7.31 o 
   2   3  12       51.64       54.97      5.16 o 
   3   3  12       25.77       24.03      5.10 o 
   4   3  12       50.91       45.87      5.28 o 
   5   3  12      342.97      345.49     12.50 o 
   6   3  12       81.47       89.66      6.86 o 
   7   3  12      264.51      258.77     10.13 o 
   8   3  12       76.61       75.53      5.96 o 
   9   3  12        2.09        4.84      3.50 o 
  10   3  12      128.98      128.58      7.88 o 
  11   3  12      120.46      124.26      8.97 o 
  12   3  12        7.10        6.78      4.23 o 
  13   3  12       82.30      128.31      8.66 o 
  14   3  12        5.19       13.40      5.20 o 
 -13   4  12       91.80       97.45     10.32 o 
 -12   4  12        0.81        1.33      5.47 o 
 -11   4  12        6.04        2.91      4.60 o 
 -10   4  12        5.43        2.65      4.13 o 
  -9   4  12       12.45        8.80      4.48 o 
  -8   4  12        7.87        6.67      4.17 o 
  -7   4  12       25.75       17.55      5.76 o 
  -6   4  12        2.25        0.09      4.19 o 
  -5   4  12       10.52        2.35      4.37 o 
  -4   4  12        3.16        0.76      4.85 o 
  -3   4  12      151.36      141.31      9.52 o 
  -2   4  12        0.69        0.54      4.84 o 
  -1   4  12        2.61        3.38      8.25 o 
   0   4  12        6.34        4.88      3.91 o 
   1   4  12        2.61        0.89      3.35 o 
   2   4  12       81.89       77.89      7.67 o 
   3   4  12       57.89       58.02      5.87 o 
   4   4  12        0.01       -3.07      3.31 o 
   5   4  12       27.67       21.86      4.68 o 
   6   4  12        6.88        5.96      4.22 o 
   7   4  12        0.53        1.56      4.05 o 
   8   4  12        2.89        7.21      4.38 o 
   9   4  12       45.50       31.63      5.97 o 
  10   4  12        9.63        8.93      5.16 o 
  11   4  12        0.10        7.37      5.21 o 
  12   4  12        3.27        9.34      5.91 o 
 -10   5  12        4.03       -0.09      4.97 o 
  -9   5  12        6.04       -4.57      4.57 o 
  -8   5  12        8.06        5.13      5.12 o 
  -7   5  12       18.05       21.50      5.81 o 
  -6   5  12       60.85       53.99      7.71 o 
  -5   5  12       18.59        7.73      9.91 o 
  -4   5  12       71.43       93.24     16.35 o 
  -3   5  12       22.65       22.09      5.74 o 
  -2   5  12        3.52       -4.99      9.21 o 
  -1   5  12       71.37       83.70      8.46 o 
   0   5  12        3.73       -2.39      4.55 o 
   1   5  12        5.03        7.93      5.92 o 
   2   5  12        3.15        1.69      4.55 o 
   3   5  12        7.13        4.26      4.08 o 
   4   5  12       25.53       18.97      5.06 o 
   5   5  12        2.94        6.32      4.52 o 
   6   5  12       39.36       39.84      6.21 o 
   7   5  12        5.58        6.64      4.85 o 
   8   5  12       14.11       16.52      5.59 o 
   9   5  12       20.67       30.67      6.47 o 
  -3   6  12        0.16        4.45      9.91 o 
  -2   6  12        9.06        8.37      5.86 o 
  -1   6  12        4.49        2.27      5.64 o 
   0   6  12       20.25       30.80      7.34 o 
   1   6  12       17.33       26.46      8.01 o 
   2   6  12       16.94       15.51     13.22 o 
 -17   1  13        4.44       14.11     10.75 o 
 -16   1  13        0.10        6.27      6.06 o 
 -15   1  13       28.63       29.56      7.09 o 
 -14   1  13       18.37       21.53      6.19 o 
 -13   1  13        9.22        9.93      6.95 o 
 -12   1  13        1.16       -0.83      4.51 o 
 -11   1  13       69.82       77.03      8.09 o 
 -10   1  13       83.79       80.36      7.79 o 
  -9   1  13      256.97      261.25     13.14 o 
  -8   1  13      136.89      127.86      9.59 o 
  -7   1  13      390.75      446.91     17.02 o 
  -6   1  13        1.68        5.73      2.80 o 
  -5   1  13      868.77      854.67     23.73 o 
  -4   1  13     1311.96     1334.15     31.06 o 
  -3   1  13        6.66        5.26      2.24 o 
  -2   1  13     1239.32     1295.58     27.41 o 
  -1   1  13      829.18      844.84     19.01 o 
   0   1  13      182.21      163.91      6.06 o 
   1   1  13     1046.42     1026.24     22.85 o 
   2   1  13      655.49      611.39     14.72 o 
   3   1  13        3.80        2.66      2.11 o 
   4   1  13      502.13      487.79     14.23 o 
   5   1  13      230.43      235.44      9.04 o 
   6   1  13       65.57       67.63      5.16 o 
   7   1  13      325.05      298.15     10.72 o 
   8   1  13       43.83       47.56      7.73 o 
   9   1  13      153.84      141.26      8.74 o 
  10   1  13      151.48      148.40     10.06 o 
  11   1  13       22.49       26.86      5.79 o 
  12   1  13       47.06       33.87      5.14 o 
  13   1  13       34.34       49.72      7.82 o 
  14   1  13        1.95       -0.16      7.01 o 
  15   1  13        1.21        6.49      5.10 o 
 -16   2  13       16.88       23.85      7.38 o 
 -15   2  13        4.27        5.48      5.68 o 
 -14   2  13        1.88       10.18      9.35 o 
 -13   2  13        2.46        1.38      4.89 o 
 -12   2  13      137.50      143.79     10.93 o 
 -11   2  13       89.46       77.46     10.77 o 
 -10   2  13       37.91       28.92      7.48 o 
  -9   2  13      487.19      459.05     19.05 o 
  -8   2  13       26.76       25.99      5.03 o 
  -7   2  13      116.76      109.75      6.90 o 
  -6   2  13       37.78       38.14      8.03 o 
  -5   2  13       27.28       22.21      4.25 o 
  -4   2  13       39.42       31.68      5.44 o 
  -3   2  13      488.35      501.67     16.10 o 
  -2   2  13        1.56       -1.82      2.34 o 
  -1   2  13       26.92       25.94      3.56 o 
   0   2  13      556.04      533.95     14.60 o 
   1   2  13      766.43      737.83     19.06 o 
   2   2  13      710.22      636.28     24.46 o 
   3   2  13      478.19      482.39     14.09 o 
   4   2  13        0.08       -2.54      2.55 o 
   5   2  13       19.53       17.83      3.52 o 
   6   2  13      208.89      193.36      8.44 o 
   7   2  13        0.72        4.47      2.98 o 
   8   2  13      174.60      175.68      8.44 o 
   9   2  13       96.67       89.70      6.52 o 
  10   2  13       36.60       40.28      5.07 o 
  11   2  13       70.80       75.44      6.43 o 
  12   2  13      132.40      139.75      8.52 o 
  13   2  13        0.21       -0.34      4.12 o 
  14   2  13       90.96       98.18      8.67 o 
  15   2  13        0.78       14.93      7.82 o 
 -15   3  13        0.27        0.79     12.33 o 
 -14   3  13        0.02       -0.29      9.52 o 
 -13   3  13       20.02        9.74     11.42 o 
 -12   3  13        4.67        7.10      5.63 o 
 -11   3  13       62.27       64.43     12.91 o 
 -10   3  13       28.77       28.04      6.59 o 
  -9   3  13       56.91       47.50      5.68 o 
  -8   3  13      169.22      172.89      9.24 o 
  -7   3  13        2.92        0.73      3.62 o 
  -6   3  13       66.60       56.57      6.97 o 
  -5   3  13       21.66       24.58      4.62 o 
  -4   3  13        9.43        5.60      4.19 o 
  -3   3  13       17.92        8.75      5.48 o 
  -2   3  13       49.14       49.57      7.45 o 
  -1   3  13        5.39        3.59      3.76 o 
   0   3  13        0.16        0.31      2.76 o 
   1   3  13       26.04       17.89      4.00 o 
   2   3  13       69.42       67.07      6.41 o 
   3   3  13      591.71      595.05     22.49 o 
   4   3  13      169.92      156.11     11.71 o 
   5   3  13       14.59        4.60      3.75 o 
   6   3  13       16.60       12.84      4.89 o 
   7   3  13       58.39       59.40      5.46 o 
   8   3  13        0.07        1.20      3.23 o 
   9   3  13       18.85       13.77      4.27 o 
  10   3  13       24.23       13.81      6.30 o 
  11   3  13        3.27        0.62      4.14 o 
  12   3  13        0.06        1.50      4.42 o 
  13   3  13        3.31        5.50      4.87 o 
 -12   4  13        1.75       -0.61      5.69 o 
 -11   4  13        1.67        8.34      6.70 o 
 -10   4  13        1.63        3.95      5.58 o 
  -9   4  13       34.93       24.43      5.65 o 
  -8   4  13       73.83       85.86      8.02 o 
  -7   4  13       12.02        9.38      4.86 o 
  -6   4  13      211.66      207.62     11.72 o 
  -5   4  13      340.65      298.29     16.70 o 
  -4   4  13       47.13       52.54      6.67 o 
  -3   4  13      393.09      408.22     17.30 o 
  -2   4  13       60.54       72.57      7.61 o 
  -1   4  13        0.11        2.91      4.99 o 
   0   4  13       92.78       78.98      8.10 o 
   1   4  13       14.95       10.49      5.76 o 
   2   4  13        4.81        4.35      4.11 o 
   3   4  13      379.25      370.63     22.94 o 
   4   4  13       88.04       88.01      7.32 o 
   5   4  13       91.34      104.77     16.52 o 
   6   4  13      250.36      259.99     25.93 o 
   7   4  13       19.41       23.49      5.27 o 
   8   4  13      166.47      195.69     20.44 o 
   9   4  13       29.58       39.52      7.23 o 
  10   4  13       10.63       12.23      5.51 o 
  11   4  13        0.03       -4.69      4.69 o 
  -9   5  13        1.17       -1.26      5.01 o 
  -8   5  13       18.27       17.79      6.17 o 
  -7   5  13       35.48       36.76      6.76 o 
  -6   5  13        2.98        4.21      6.36 o 
  -5   5  13       15.92       16.12      5.92 o 
  -4   5  13       32.99       45.68      7.22 o 
  -3   5  13       19.96       21.58      5.90 o 
  -2   5  13       16.56       17.11      5.94 o 
  -1   5  13       23.24       22.35      6.60 o 
   0   5  13        0.61       -2.50      5.61 o 
   1   5  13       21.15       17.36      6.01 o 
   2   5  13       25.48       23.95      6.28 o 
   3   5  13       38.15       24.92      5.23 o 
   4   5  13       12.45        7.52      4.66 o 
   5   5  13       24.91       13.26      7.28 o 
   6   5  13        0.90        0.04      4.36 o 
   7   5  13       13.19       12.41      5.38 o 
   8   5  13        9.03       10.86      6.01 o 
 -16   0  14        5.57        8.39     12.96 o 
 -15   0  14        0.41        6.35     11.69 o 
 -14   0  14       27.34       42.45     15.51 o 
 -13   0  14      129.98      124.30     20.08 o 
 -12   0  14       25.06       30.63      7.31 o 
 -11   0  14      270.47      278.69     16.85 o 
 -10   0  14       52.22       45.03      7.57 o 
  -9   0  14        5.15        1.15      4.93 o 
  -8   0  14       36.91       44.54      7.21 o 
  -7   0  14      864.95      851.29     51.09 o 
  -6   0  14      163.27      176.44     12.23 o 
  -5   0  14      143.10      140.20     10.74 o 
  -4   0  14     1088.06     1024.06     31.91 o 
  -3   0  14       98.83      117.57      7.59 o 
  -2   0  14        0.28        3.25      3.24 o 
  -1   0  14      204.76      208.71     10.08 o 
   0   0  14      673.52      702.88     23.46 o 
   1   0  14       16.34       18.19      3.96 o 
   2   0  14      231.13      232.39     10.65 o 
   3   0  14      227.90      198.81      9.84 o 
   4   0  14       84.12       98.15      8.92 o 
   5   0  14     2586.71     2374.37    103.30 o 
   6   0  14      920.02      844.26     28.12 o 
   7   0  14        0.01       16.70      4.23 o 
   8   0  14      519.09      518.04     25.70 o 
   9   0  14      220.37      227.73     16.35 o 
  10   0  14       27.69       21.22      7.50 o 
  11   0  14       32.07       29.86      8.39 o 
  12   0  14       62.44       83.67     11.58 o 
  13   0  14       21.29       32.75      8.52 o 
  14   0  14      102.04      100.35     12.91 o 
  15   0  14        5.14       10.25      7.82 o 
 -16   1  14        0.00        5.04      5.97 o 
 -15   1  14       25.37       30.50      8.75 o 
 -14   1  14       18.75       13.54      5.98 o 
 -13   1  14       49.62       50.85      7.92 o 
 -12   1  14       34.71       38.89      6.94 o 
 -11   1  14        0.02       -0.33      4.46 o 
 -10   1  14        1.43       -0.38      4.82 o 
  -9   1  14       69.07       70.56      9.85 o 
  -8   1  14       27.48       34.89      5.90 o 
  -7   1  14      319.80      290.12     13.73 o 
  -6   1  14       65.35       67.45      5.28 o 
  -5   1  14       22.27       17.98      4.00 o 
  -4   1  14       37.88       40.74      4.05 o 
  -3   1  14      181.02      218.05      8.11 o 
  -2   1  14     1597.51     1623.62     33.85 o 
  -1   1  14       10.94       11.59      2.75 o 
   0   1  14       15.59       11.34      2.67 o 
   1   1  14       21.61       19.58      2.86 o 
   2   1  14      202.30      183.39      6.69 o 
   3   1  14      699.21      622.01     17.10 o 
   4   1  14        4.46        1.14      2.66 o 
   5   1  14        6.59        1.62      2.71 o 
   6   1  14        6.57        6.12      3.12 o 
   7   1  14      297.49      277.60     10.39 o 
   8   1  14      268.74      264.17     10.51 o 
   9   1  14       26.34       18.01      4.04 o 
  10   1  14       43.03       47.50      5.35 o 
  11   1  14        6.98       14.47      4.10 o 
  12   1  14        8.33       10.68      4.99 o 
  13   1  14        2.66        0.26      4.66 o 
  14   1  14        1.60        0.21      6.46 o 
  15   1  14        8.39        3.56      5.18 o 
 -15   2  14       11.62       14.51      6.59 o 
 -14   2  14       22.67       25.55      7.02 o 
 -13   2  14       15.96       13.82      7.65 o 
 -12   2  14       40.65       40.30      7.66 o 
 -11   2  14       29.82       26.71      6.35 o 
 -10   2  14      141.46      134.88     10.87 o 
  -9   2  14       19.38       33.59      9.58 o 
  -8   2  14        0.65       -4.00      4.02 o 
  -7   2  14       26.67       24.66      8.84 o 
  -6   2  14       41.20       52.00      8.59 o 
  -5   2  14        2.99        6.57      4.49 o 
  -4   2  14       27.99       27.08      4.26 o 
  -3   2  14       35.38       32.32      4.47 o 
  -2   2  14      227.79      211.53     14.35 o 
  -1   2  14      853.27      809.18     23.14 o 
   0   2  14       11.48        3.75      4.11 o 
   1   2  14        2.72        1.25      2.65 o 
   2   2  14       28.79       24.07      3.72 o 
   3   2  14      159.23      152.01      7.22 o 
   4   2  14       34.79       34.89      4.20 o 
   5   2  14      104.77      102.29      8.58 o 
   6   2  14       78.59       81.89      5.94 o 
   7   2  14       24.21       23.24      4.64 o 
   8   2  14        0.82       -0.40      2.99 o 
   9   2  14       38.64       35.75      4.88 o 
  10   2  14       41.01       34.34      5.03 o 
  11   2  14       28.52       37.35      6.64 o 
  12   2  14       47.71       50.84      5.97 o 
  13   2  14        0.72       -3.37      4.14 o 
  14   2  14        0.13        4.68      4.67 o 
 -14   3  14        0.08        3.91      5.94 o 
 -13   3  14        9.20       19.79     16.13 o 
 -12   3  14        0.70       -3.87      5.15 o 
 -11   3  14        5.24       10.47      5.76 o 
 -10   3  14        0.19        2.74      5.10 o 
  -9   3  14       40.47       45.15      7.17 o 
  -8   3  14       80.46       83.71      9.20 o 
  -7   3  14      155.31      187.46      9.77 o 
  -6   3  14       15.61        5.12      4.40 o 
  -5   3  14       14.52       14.65      6.02 o 
  -4   3  14       68.01       74.67      7.54 o 
  -3   3  14       70.97       54.40      8.03 o 
  -2   3  14      393.60      344.52     15.39 o 
  -1   3  14       31.65       28.18      7.02 o 
   0   3  14      134.92      137.68     10.05 o 
   1   3  14      688.56      681.29     21.04 o 
   2   3  14      479.97      450.91     22.82 o 
   3   3  14      107.81      126.20     11.34 o 
   4   3  14      952.66     1004.56     39.63 o 
   5   3  14       24.79       35.72      5.26 o 
   6   3  14       49.49       42.35      9.32 o 
   7   3  14      150.26      137.39      9.01 o 
   8   3  14        0.19       -1.81      3.32 o 
   9   3  14      133.22      138.36      8.29 o 
  10   3  14      100.52      108.82      7.78 o 
  11   3  14       11.27       16.98      4.69 o 
  12   3  14        9.87        7.28      4.67 o 
 -12   4  14        1.59        9.50      7.75 o 
 -11   4  14        1.16        7.05      7.41 o 
 -10   4  14        8.91       -3.82      6.00 o 
  -9   4  14        2.04       -5.05      6.78 o 
  -8   4  14       18.25       13.11      5.38 o 
  -7   4  14       10.06        3.63      4.64 o 
  -6   4  14       36.56       29.24      9.79 o 
  -5   4  14        1.23        4.52      5.41 o 
  -4   4  14       19.66       14.70      5.82 o 
  -3   4  14       29.04       18.01      5.56 o 
  -2   4  14       12.29        7.44      5.86 o 
  -1   4  14        7.03       11.13      4.92 o 
   0   4  14       23.82       16.76      5.46 o 
   1   4  14        1.56        0.44      5.08 o 
   2   4  14        3.62        0.14      3.33 o 
   3   4  14       75.32       92.74      7.74 o 
   4   4  14       41.88       43.72      9.76 o 
   5   4  14       18.74       13.32      4.81 o 
   6   4  14       36.16       40.67      8.88 o 
   7   4  14       13.95       15.82      5.17 o 
   8   4  14       68.02       60.58     10.04 o 
   9   4  14        8.50       10.77      5.27 o 
  10   4  14        3.19        8.81      5.54 o 
  -8   5  14        7.10        5.23      5.81 o 
  -7   5  14       35.42       34.08      8.00 o 
  -6   5  14       30.43       30.00      6.67 o 
  -5   5  14       17.82       12.02      7.17 o 
  -4   5  14        6.18       12.93      5.96 o 
  -3   5  14        1.57       -2.25      5.01 o 
  -2   5  14        7.49        4.31      5.76 o 
  -1   5  14       47.78       38.23      8.97 o 
   0   5  14        0.82        1.68      5.34 o 
   1   5  14        5.40        7.04      5.51 o 
   2   5  14        0.02        3.54      5.20 o 
   3   5  14        3.06        2.44      5.10 o 
   4   5  14       24.83       17.09      5.16 o 
   5   5  14       28.80       34.13      6.09 o 
   6   5  14        4.21        3.85      6.97 o 
 -15   1  15        5.95       10.06      6.66 o 
 -14   1  15        2.99       10.72      5.87 o 
 -13   1  15       21.92        9.95      5.75 o 
 -12   1  15       66.23       51.19     10.75 o 
 -11   1  15      114.91      117.63     14.12 o 
 -10   1  15       67.21       85.84     12.92 o 
  -9   1  15       10.14        3.05      4.89 o 
  -8   1  15        6.18        7.03      4.97 o 
  -7   1  15       12.71        7.61      4.80 o 
  -6   1  15       73.38       85.90      8.80 o 
  -5   1  15        3.65        2.14      3.13 o 
  -4   1  15       14.05       12.87      3.32 o 
  -3   1  15       14.54        9.87      3.15 o 
  -2   1  15       65.34       66.31      4.34 o 
  -1   1  15      269.04      293.48      8.88 o 
   0   1  15       21.44       16.43      2.87 o 
   1   1  15      115.56      116.73      5.39 o 
   2   1  15        0.92       -1.31      2.46 o 
   3   1  15      425.31      403.76     12.68 o 
   4   1  15      310.74      316.34     10.94 o 
   5   1  15       16.47       14.80      3.67 o 
   6   1  15      256.43      244.32     10.98 o 
   7   1  15       77.05       77.12      5.86 o 
   8   1  15       26.62       19.42      4.20 o 
   9   1  15      133.50      129.47     13.58 o 
  10   1  15      164.16      174.48     15.77 o 
  11   1  15       14.30       17.33      5.44 o 
  12   1  15       13.48       15.87      5.50 o 
  13   1  15       70.99       82.84     10.35 o 
  14   1  15        4.09        9.53      5.66 o 
 -15   2  15       53.22       69.51     17.65 o 
 -14   2  15      100.10       98.94     19.94 o 
 -13   2  15        0.27        0.75      5.25 o 
 -12   2  15       12.90       20.47      6.55 o 
 -11   2  15       32.00       45.86     14.04 o 
 -10   2  15        5.18        8.31      5.36 o 
  -9   2  15       56.54       55.73      7.47 o 
  -8   2  15      250.93      255.59     15.73 o 
  -7   2  15        4.29        1.34      4.48 o 
  -6   2  15      248.15      275.94     13.27 o 
  -5   2  15        0.10       -2.42      3.14 o 
  -4   2  15        9.43        4.77      3.41 o 
  -3   2  15       44.30       51.28      5.36 o 
  -2   2  15        8.23        1.21      3.83 o 
  -1   2  15      432.95      420.62     35.57 o 
   0   2  15      364.49      334.11     12.41 o 
   1   2  15      265.90      274.14     11.10 o 
   2   2  15       48.32       48.00      5.03 o 
   3   2  15        1.04       -0.01      2.89 o 
   4   2  15        5.13        7.36      3.27 o 
   5   2  15      248.26      250.06     10.04 o 
   6   2  15       12.80        9.07      3.47 o 
   7   2  15        2.68        2.08      3.40 o 
   8   2  15      188.60      186.17      9.02 o 
   9   2  15       41.43       48.30      8.34 o 
  10   2  15       50.00       44.31      5.66 o 
  11   2  15      145.10      144.92      8.73 o 
  12   2  15        0.03        3.74      4.37 o 
  13   2  15       21.92       30.58      5.85 o 
 -13   3  15        6.36        1.23      5.93 o 
 -12   3  15       95.45      112.61     18.81 o 
 -11   3  15        0.02        5.13      5.62 o 
 -10   3  15        1.10        1.76      5.58 o 
  -9   3  15        7.43        8.32      5.41 o 
  -8   3  15       30.18       13.70      5.76 o 
  -7   3  15       22.19       17.72      5.16 o 
  -6   3  15       94.47       84.90      9.88 o 
  -5   3  15       20.78       11.01      6.48 o 
  -4   3  15        0.72        2.63      4.10 o 
  -3   3  15       96.77       90.19      9.22 o 
  -2   3  15       59.84       60.86      8.36 o 
  -1   3  15       28.24       18.79      5.11 o 
   0   3  15       10.25       13.35      4.97 o 
   1   3  15      263.98      246.23     17.18 o 
   2   3  15        2.19        1.82      3.74 o 
   3   3  15       76.34      100.10      7.35 o 
   4   3  15       18.12       16.60      4.73 o 
   5   3  15        0.00        2.22      3.78 o 
   6   3  15       60.46       58.57      6.54 o 
   7   3  15        7.79       14.55      4.76 o 
   8   3  15        2.90       -0.84      3.94 o 
   9   3  15        7.40        9.43      4.63 o 
  10   3  15        0.74        7.77      5.11 o 
  11   3  15       15.80       19.04      5.44 o 
  12   3  15       64.14       96.37     12.94 o 
 -11   4  15       37.08       42.14     16.78 o 
 -10   4  15        1.43       -5.43      6.53 o 
  -9   4  15       69.40       95.34     22.24 o 
  -8   4  15       27.40       24.68      6.19 o 
  -7   4  15        2.82       -3.87      5.97 o 
  -6   4  15       23.02       20.38      6.30 o 
  -5   4  15        1.50        3.29      5.09 o 
  -4   4  15       18.26       13.61      6.14 o 
  -3   4  15      128.51      127.75     12.39 o 
  -2   4  15       30.55       22.94      5.97 o 
  -1   4  15        2.62       10.30      5.24 o 
   0   4  15      333.57      321.21     19.46 o 
   1   4  15       14.74        9.15      6.65 o 
   2   4  15       37.49       42.73      7.33 o 
   3   4  15       93.08      102.63      7.92 o 
   4   4  15        3.75       -2.27      3.96 o 
   5   4  15       94.35      108.76     15.69 o 
   6   4  15        2.30        3.98      4.64 o 
   7   4  15       21.05       27.78      6.21 o 
   8   4  15       50.95       44.53      6.71 o 
   9   4  15       82.47       87.62      8.72 o 
  -6   5  15        1.94       -0.89      7.58 o 
  -5   5  15       58.19       59.97     10.30 o 
  -4   5  15        0.03        7.70      5.99 o 
  -3   5  15        9.41        8.06      6.27 o 
  -2   5  15       29.44       22.55      6.91 o 
  -1   5  15        0.13        9.60      5.85 o 
   0   5  15        0.07       -3.29      5.35 o 
   1   5  15       20.96       15.80      6.43 o 
   2   5  15        9.16       11.06      6.19 o 
   3   5  15        2.62        1.70      5.40 o 
   4   5  15       52.48       36.13      7.81 o 
   5   5  15        1.40        7.65      5.54 o 
 -15   0  16        5.53        0.25     12.71 o 
 -14   0  16       10.87       20.34     14.23 o 
 -13   0  16       35.40       43.72     15.00 o 
 -12   0  16      191.55      207.67     25.16 o 
 -11   0  16      125.78      148.19     21.61 o 
 -10   0  16      137.06      154.29     20.59 o 
  -9   0  16      247.06      288.76     26.44 o 
  -8   0  16      118.91      145.03     20.97 o 
  -7   0  16        0.21        2.44      5.17 o 
  -6   0  16       90.71       84.37      9.51 o 
  -5   0  16     1938.59     2026.33     73.40 o 
  -4   0  16      130.67      177.29     12.67 o 
  -3   0  16      712.84      803.59     33.16 o 
  -2   0  16       93.99       98.24      7.40 o 
  -1   0  16      835.18      790.29     26.35 o 
   0   0  16     1030.46     1002.04     39.08 o 
   1   0  16        0.03       -1.85      3.18 o 
   2   0  16      286.39      319.23     13.67 o 
   3   0  16       10.06       18.57      4.41 o 
   4   0  16       35.99       37.16      9.12 o 
   5   0  16       23.91       11.51      5.86 o 
   6   0  16       66.69       83.00     10.15 o 
   7   0  16      421.35      369.07     20.94 o 
   8   0  16      164.73      182.43     14.89 o 
   9   0  16       58.78       60.07      9.92 o 
  10   0  16      132.70      135.36     13.57 o 
  11   0  16      178.31      148.69     14.65 o 
  12   0  16        1.57        3.53      6.53 o 
  13   0  16        4.32        7.67      7.42 o 
 -15   1  16        4.89        7.95      9.97 o 
 -14   1  16        7.18        2.61      5.84 o 
 -13   1  16        3.23       14.35      5.86 o 
 -12   1  16        0.61       -2.80      5.06 o 
 -11   1  16       66.15       84.89     10.01 o 
 -10   1  16      179.70      172.15     11.84 o 
  -9   1  16        3.62        3.42      5.09 o 
  -8   1  16      103.99      102.31     14.11 o 
  -7   1  16      110.26      113.53      9.32 o 
  -6   1  16       11.59        9.37      4.80 o 
  -5   1  16       10.43       21.11      5.42 o 
  -4   1  16      149.80      140.69      7.92 o 
  -3   1  16        2.58        6.15      3.02 o 
  -2   1  16        7.70        1.50      2.80 o 
  -1   1  16       23.83       23.66      4.64 o 
   0   1  16       24.10       23.82      3.17 o 
   1   1  16        2.04        6.36      3.18 o 
   2   1  16       90.17       85.74      5.71 o 
   3   1  16      128.57      120.43      6.69 o 
   4   1  16        4.69        6.38      3.10 o 
   5   1  16        1.95        3.91      3.13 o 
   6   1  16       93.18       91.66      6.31 o 
   7   1  16        0.04        1.78      3.30 o 
   8   1  16       22.69       21.90      4.31 o 
   9   1  16      118.77      122.27      9.94 o 
  10   1  16       10.89       14.66      5.16 o 
  11   1  16        0.80        4.28      4.88 o 
  12   1  16       64.59       78.52      8.42 o 
  13   1  16        0.07        9.63      5.26 o 
 -14   2  16       15.10       17.93      8.66 o 
 -13   2  16       21.58       23.95      7.14 o 
 -12   2  16        9.90       10.55      5.97 o 
 -11   2  16       19.97       11.48      6.14 o 
 -10   2  16        0.02       -0.42      8.35 o 
  -9   2  16        4.49        6.66      5.45 o 
  -8   2  16        1.36        1.62      5.11 o 
  -7   2  16      124.86      159.20     15.89 o 
  -6   2  16      268.90      268.19     13.99 o 
  -5   2  16       26.97       35.46      5.43 o 
  -4   2  16       31.83       35.36      5.06 o 
  -3   2  16       20.91       19.09      6.36 o 
  -2   2  16        0.03        1.19      3.82 o 
  -1   2  16      101.30       70.49      9.87 o 
   0   2  16       37.59       51.62      6.50 o 
   1   2  16        0.89        2.05      3.21 o 
   2   2  16       12.72       12.78      5.06 o 
   3   2  16       99.38      101.86      8.26 o 
   4   2  16        6.83        5.27      3.48 o 
   5   2  16       90.01       94.17      6.54 o 
   6   2  16       23.97       15.03      4.02 o 
   7   2  16        9.15        7.92      3.70 o 
   8   2  16        3.97        2.87      3.66 o 
   9   2  16       31.46       44.54      5.60 o 
  10   2  16       13.90       14.63      4.52 o 
  11   2  16        3.99        0.50      4.13 o 
  12   2  16       18.37       25.94      5.42 o 
 -12   3  16        5.31       20.98      7.18 o 
 -11   3  16       96.42       84.31      9.63 o 
 -10   3  16       22.16       11.86      6.13 o 
  -9   3  16        0.07        1.18      5.19 o 
  -8   3  16       63.79       60.41     10.04 o 
  -7   3  16      163.20      122.77     17.29 o 
  -6   3  16        8.48        8.99      6.13 o 
  -5   3  16      369.06      334.08     19.15 o 
  -4   3  16      151.74      147.06     16.93 o 
  -3   3  16        2.30       -3.65      4.14 o 
  -2   3  16       57.84       66.77      7.66 o 
  -1   3  16       56.88       59.49      7.46 o 
   0   3  16        3.63        2.17      4.65 o 
   1   3  16      173.11      172.39     12.53 o 
   2   3  16        4.24        2.21      3.72 o 
   3   3  16        0.15       -1.61      3.47 o 
   4   3  16      291.75      302.33     24.10 o 
   5   3  16       21.76       15.45      4.77 o 
   6   3  16      218.63      230.67     11.76 o 
   7   3  16      136.86      126.63      9.11 o 
   8   3  16        0.94        4.87      4.53 o 
   9   3  16       49.17       50.79      6.91 o 
  10   3  16       27.75       31.17      6.32 o 
  11   3  16       50.82       40.41     23.26 o 
 -10   4  16        3.92       18.56     11.18 o 
  -9   4  16       41.60       29.48     10.29 o 
  -8   4  16       10.73       16.01     10.68 o 
  -7   4  16        3.42       -2.00      5.34 o 
  -6   4  16       21.25       26.46      6.80 o 
  -5   4  16       41.47       35.54      8.16 o 
  -4   4  16       15.90       23.53      6.47 o 
  -3   4  16       20.14       19.50      6.25 o 
  -2   4  16        4.06        6.84      5.53 o 
  -1   4  16        1.64        4.51      5.16 o 
   0   4  16        0.04       -3.98      4.68 o 
   1   4  16        2.07       -4.43      4.43 o 
   2   4  16      183.58      181.98     12.89 o 
   3   4  16       38.59       29.61      8.78 o 
   4   4  16       82.21       92.88      7.98 o 
   5   4  16       41.18       44.50      6.43 o 
   6   4  16       39.92       28.73      6.06 o 
   7   4  16        4.71       10.71      5.46 o 
   8   4  16        1.61        3.68      5.34 o 
  -4   5  16       13.63        6.61      9.15 o 
  -3   5  16        3.23        8.74      6.24 o 
  -2   5  16       42.05       55.71      8.87 o 
  -1   5  16       12.75        6.49      6.25 o 
   0   5  16        3.49       14.61      6.53 o 
   1   5  16      148.39      176.36     15.57 o 
   2   5  16       13.28       10.54      6.41 o 
 -14   1  17       31.63       49.74     12.13 o 
 -13   1  17       24.37       28.24      9.28 o 
 -12   1  17       10.39        9.96      6.35 o 
 -11   1  17        4.52        9.92      5.76 o 
 -10   1  17       34.20       18.35      6.40 o 
  -9   1  17       26.01       31.97      9.79 o 
  -8   1  17      203.76      213.71     12.96 o 
  -7   1  17       67.56       63.53      7.77 o 
  -6   1  17       78.68       76.40      7.97 o 
  -5   1  17      115.24      112.66     10.83 o 
  -4   1  17      203.67      221.70     12.37 o 
  -3   1  17      406.83      408.69     14.58 o 
  -2   1  17      546.98      576.10     18.46 o 
  -1   1  17       42.62       49.17      4.84 o 
   0   1  17       46.82       55.39      6.94 o 
   1   1  17      153.49      160.18      8.64 o 
   2   1  17       48.13       51.04      5.21 o 
   3   1  17      251.02      250.84      9.97 o 
   4   1  17      137.50      131.88      7.39 o 
   5   1  17       26.39       21.06      4.27 o 
   6   1  17       58.58       75.17      5.99 o 
   7   1  17      211.06      228.26     10.01 o 
   8   1  17       16.75       28.29      5.65 o 
   9   1  17      109.93      114.74     11.52 o 
  10   1  17      124.58      143.73     11.12 o 
  11   1  17       46.88       55.88      7.97 o 
  12   1  17       96.77       99.10     12.03 o 
 -13   2  17        2.05        6.33      8.20 o 
 -12   2  17       18.77       14.64      6.66 o 
 -11   2  17       17.73       32.37      7.51 o 
 -10   2  17      142.05      127.78     12.20 o 
  -9   2  17       45.83       61.48      9.16 o 
  -8   2  17        6.92        6.11      7.10 o 
  -7   2  17      119.53      139.64     10.75 o 
  -6   2  17       79.36       80.40      8.50 o 
  -5   2  17        1.64       13.87      5.31 o 
  -4   2  17      254.45      227.48     12.60 o 
  -3   2  17       65.27       60.25      7.29 o 
  -2   2  17       31.32       26.98      5.76 o 
  -1   2  17       82.60       87.83      8.28 o 
   0   2  17      448.47      437.54     40.34 o 
   1   2  17       32.43       19.41      5.38 o 
   2   2  17      167.82      164.36     16.81 o 
   3   2  17        3.55       -0.26      3.52 o 
   4   2  17       31.52       30.83      5.14 o 
   5   2  17      126.50      143.84     10.35 o 
   6   2  17        0.35        9.59      3.94 o 
   7   2  17       82.37       94.11      6.89 o 
   8   2  17       56.47       68.78      6.38 o 
   9   2  17       69.43       82.38      6.96 o 
  10   2  17       20.68       20.48      4.96 o 
  11   2  17        5.52        6.84      5.26 o 
 -11   3  17        0.06        7.96      6.28 o 
 -10   3  17        1.03        6.86      6.11 o 
  -9   3  17       11.99        8.85      7.18 o 
  -8   3  17        0.41       15.00     11.44 o 
  -7   3  17        4.67       -3.29      6.33 o 
  -6   3  17        0.37       -2.98      4.54 o 
  -5   3  17        7.97        1.65      4.98 o 
  -4   3  17       98.87       94.59      9.04 o 
  -3   3  17        0.07       -1.58      4.37 o 
  -2   3  17       10.38        9.51      5.11 o 
  -1   3  17        5.93        2.07      4.70 o 
   0   3  17        4.39        8.36      5.19 o 
   1   3  17       67.08       70.89     13.31 o 
   2   3  17       25.06       32.24      6.54 o 
   3   3  17        0.10        0.01      3.95 o 
   4   3  17      158.11      171.94     10.02 o 
   5   3  17        2.60       -0.23      4.17 o 
   6   3  17        0.02        5.59      4.40 o 
   7   3  17       39.07       36.98      6.12 o 
   8   3  17        0.40        3.33      4.74 o 
   9   3  17        0.41        5.91      5.52 o 
  -8   4  17        6.85       16.98      8.36 o 
  -7   4  17        6.10        0.22      6.82 o 
  -6   4  17       77.10       51.54      8.36 o 
  -5   4  17        2.75        1.24      5.42 o 
  -4   4  17      127.50      141.06     12.76 o 
  -3   4  17       91.58       87.53      9.65 o 
  -2   4  17       51.11       64.31      8.52 o 
  -1   4  17      150.79      145.36     11.66 o 
   0   4  17       21.94       25.25      6.96 o 
   1   4  17        0.69        1.29      5.54 o 
   2   4  17      346.74      366.81     25.80 o 
   3   4  17       14.37        9.58      6.85 o 
   4   4  17       23.64       27.41      7.16 o 
   5   4  17      131.88      142.13      9.99 o 
   6   4  17       30.76       24.58      6.02 o 
 -13   0  18       27.48       13.22     14.23 o 
 -12   0  18       61.03       44.74     15.76 o 
 -11   0  18       14.16       11.95     11.95 o 
 -10   0  18        5.37        2.80     11.95 o 
  -9   0  18      118.67      106.76     17.79 o 
  -8   0  18       23.53       13.47     11.95 o 
  -7   0  18      266.81      265.12     25.42 o 
  -6   0  18      191.98      223.31     21.86 o 
  -5   0  18       81.09      102.33     16.14 o 
  -4   0  18       48.80       69.00      9.17 o 
  -3   0  18      803.64      934.06     42.96 o 
  -2   0  18       37.82       26.72      6.70 o 
  -1   0  18      458.05      521.10     23.72 o 
   0   0  18       52.11       61.00      6.42 o 
   1   0  18      185.58      193.45     10.72 o 
   2   0  18      633.40      591.40     26.05 o 
   3   0  18      432.49      376.95     21.23 o 
   4   0  18      321.28      340.32     19.85 o 
   5   0  18      256.69      244.50     17.15 o 
   6   0  18       24.84       58.64      9.45 o 
   7   0  18      296.59      283.94     33.93 o 
   8   0  18      154.23      159.82     14.73 o 
   9   0  18       26.09       22.58      8.26 o 
  10   0  18      189.85      197.89     17.00 o 
  11   0  18       35.07       44.22     11.44 o 
 -13   1  18       40.10       63.01     12.73 o 
 -12   1  18        5.05       -4.11      7.82 o 
 -11   1  18       77.67       66.61      8.98 o 
 -10   1  18        1.09        6.28      8.40 o 
  -9   1  18      102.27      113.26     10.31 o 
  -8   1  18        0.20       -0.33      5.08 o 
  -7   1  18       16.12       14.66      5.72 o 
  -6   1  18       22.23       20.46      6.06 o 
  -5   1  18       17.59       16.51      5.74 o 
  -4   1  18      107.53       94.99      8.60 o 
  -3   1  18      199.76      224.53     12.39 o 
  -2   1  18        1.15        8.75      3.87 o 
  -1   1  18        6.12        0.44      3.96 o 
   0   1  18      118.27      109.08      7.36 o 
   1   1  18       13.93       16.72      3.65 o 
   2   1  18       91.29       82.67      5.90 o 
   3   1  18        0.24        1.17      3.78 o 
   4   1  18       11.93       15.80      4.01 o 
   5   1  18        3.35        0.74      3.28 o 
   6   1  18        4.65        4.13      3.54 o 
   7   1  18        4.76        2.59      5.39 o 
   8   1  18        0.35        4.89      4.59 o 
   9   1  18       20.89       32.06      6.18 o 
  10   1  18       54.95       71.91      8.26 o 
  11   1  18        0.45        1.13      5.65 o 
 -12   2  18       21.92       14.35      6.92 o 
 -11   2  18        8.75        8.57      6.49 o 
 -10   2  18       11.60       16.29      8.83 o 
  -9   2  18       10.54        2.21      5.81 o 
  -8   2  18        0.23        5.17      5.56 o 
  -7   2  18        9.98        1.30      5.42 o 
  -6   2  18       10.21       11.22      6.62 o 
  -5   2  18        9.86        3.11      5.97 o 
  -4   2  18       60.39       63.79      9.51 o 
  -3   2  18        9.93        5.62      4.65 o 
  -2   2  18       44.79       46.55      6.89 o 
  -1   2  18       38.99       33.77      6.32 o 
   0   2  18        3.23        2.57      4.59 o 
   1   2  18       61.74       58.69      7.33 o 
   2   2  18       42.32       37.60      6.75 o 
   3   2  18        3.88        5.12      4.09 o 
   4   2  18       47.45       45.43      6.05 o 
   5   2  18       46.22       55.44      6.36 o 
   6   2  18       28.58       29.42      5.83 o 
   7   2  18       68.28       88.25      7.82 o 
   8   2  18      128.86      123.37      8.27 o 
   9   2  18        1.30        3.85      4.32 o 
  10   2  18       14.44       25.04      6.44 o 
 -10   3  18       78.26       92.53     18.30 o 
  -9   3  18        5.08        0.37      6.83 o 
  -8   3  18      150.87      159.63     15.24 o 
  -7   3  18        4.17        4.38      6.72 o 
  -6   3  18       87.88      104.95     24.91 o 
  -5   3  18      185.01      179.28     15.14 o 
  -4   3  18        4.84        7.72      5.48 o 
  -3   3  18      111.23       78.68     12.85 o 
  -2   3  18       92.47      101.81      9.69 o 
  -1   3  18        1.19        2.71      4.86 o 
   0   3  18      108.52      126.29     12.21 o 
   1   3  18      176.04      172.58     12.14 o 
   2   3  18        8.60        6.52      5.42 o 
   3   3  18      379.93      384.78     51.73 o 
   4   3  18        0.42        1.07      4.45 o 
   5   3  18       65.70       65.50      7.48 o 
   6   3  18       75.43       72.30      7.69 o 
   7   3  18        8.61        4.51      4.86 o 
   8   3  18        9.85       20.44      5.72 o 
  -6   4  18        1.88        3.80      6.29 o 
  -5   4  18        1.23       -5.27      5.27 o 
  -4   4  18        3.05        1.26      5.53 o 
  -3   4  18        5.48        1.22      5.76 o 
  -2   4  18        0.08       -2.12      5.53 o 
  -1   4  18       42.53       40.12      7.84 o 
   0   4  18        2.25       -5.34      5.34 o 
   1   4  18       38.11       32.33      7.81 o 
   2   4  18        1.05        3.97      5.91 o 
   3   4  18       15.46       14.62      6.51 o 
   4   4  18        4.10        0.83      5.51 o 
 -12   1  19       30.21       39.17     12.46 o 
 -11   1  19       77.89       50.33     11.86 o 
 -10   1  19        7.21        8.73      6.24 o 
  -9   1  19      129.18      141.53     16.58 o 
  -8   1  19      146.72      151.93     16.02 o 
  -7   1  19       86.76       91.19      9.32 o 
  -6   1  19      309.65      336.79     16.35 o 
  -5   1  19      208.71      219.25     13.04 o 
  -4   1  19       34.79       28.28      6.22 o 
  -3   1  19      141.86      167.04     24.02 o 
  -2   1  19      311.80      331.63     19.07 o 
  -1   1  19       36.99       35.80      6.84 o 
   0   1  19      390.28      430.41     32.79 o 
   1   1  19       76.42       70.94      7.74 o 
   2   1  19      104.31      113.81      6.97 o 
   3   1  19      115.09      120.86      7.31 o 
   4   1  19       76.41       62.24      5.83 o 
   5   1  19      164.43      156.72      8.44 o 
   6   1  19      126.47      140.21     10.71 o 
   7   1  19        7.33       13.12      5.08 o 
   8   1  19       70.72       72.60      8.14 o 
   9   1  19       17.36       15.61      5.60 o 
  10   1  19        6.39        7.45      5.98 o 
 -11   2  19       32.66       33.55     15.00 o 
 -10   2  19       62.90       45.19      9.72 o 
  -9   2  19       22.97       23.32      7.15 o 
  -8   2  19       77.07       90.68     10.02 o 
  -7   2  19       68.30       42.25      9.34 o 
  -6   2  19        2.75       -0.25     13.47 o 
  -5   2  19        2.59       -2.00      6.28 o 
  -4   2  19       89.47      102.02     26.05 o 
  -3   2  19       20.79       23.24      7.57 o 
  -2   2  19      128.76      123.72     10.12 o 
  -1   2  19       71.86       82.03      8.50 o 
   0   2  19       14.69       20.59      5.86 o 
   1   2  19       54.70       50.36      7.49 o 
   2   2  19       55.02       75.86      8.44 o 
   3   2  19        5.33        7.70      5.38 o 
   4   2  19      110.40      120.97     12.77 o 
   5   2  19       52.35       50.32      6.26 o 
   6   2  19        1.11        1.22      4.21 o 
   7   2  19        3.90        8.92      4.73 o 
   8   2  19       23.77       21.69      5.65 o 
   9   2  19        7.25       17.90      8.00 o 
  -8   3  19        2.40       -6.70      6.70 o 
  -7   3  19       30.28       22.86     13.85 o 
  -6   3  19        0.03       -5.07      6.38 o 
  -5   3  19        0.20       -5.82      5.82 o 
  -4   3  19        3.08        0.73      5.51 o 
  -3   3  19       41.10       33.85      7.21 o 
  -2   3  19       33.04       18.33      6.09 o 
  -1   3  19       17.63       18.93      6.32 o 
   0   3  19        5.21        7.12      5.64 o 
   1   3  19        0.41       -4.17      4.97 o 
   2   3  19       14.64       18.94      6.76 o 
   3   3  19        9.40        5.60      7.85 o 
   4   3  19        8.56        4.96      7.22 o 
   5   3  19       26.30       34.59      7.34 o 
   6   3  19        7.12       12.07      5.20 o 
  -3   4  19        2.06        2.54     11.44 o 
  -2   4  19        1.48        7.42      6.67 o 
  -1   4  19      207.47      198.00     21.21 o 
   0   4  19        0.27        1.58      5.91 o 
   1   4  19        8.59       -6.86     11.18 o 
 -11   0  20      152.79      169.55     23.64 o 
 -10   0  20      334.51      415.35     35.33 o 
  -9   0  20        2.22      -10.68     11.44 o 
  -8   0  20      264.07      308.33     29.23 o 
  -7   0  20        1.57       16.52     11.69 o 
  -6   0  20       79.87       71.43     15.25 o 
  -5   0  20      452.27      459.83     33.55 o 
  -4   0  20      146.03      191.66     20.34 o 
  -3   0  20       12.27       22.50      7.37 o 
  -2   0  20      206.13      283.93     22.88 o 
  -1   0  20      155.13      138.35     12.19 o 
   0   0  20       10.90        7.63      8.64 o 
   1   0  20      366.68      370.31     20.79 o 
   2   0  20      125.03      131.11     12.34 o 
   3   0  20        3.73        7.38      6.74 o 
   4   0  20       69.31       84.06     11.44 o 
   5   0  20      180.86      177.74     15.30 o 
   6   0  20       17.22       20.03      7.69 o 
   7   0  20      207.55      245.46     29.99 o 
   8   0  20       46.89       57.34     10.51 o 
   9   0  20       99.00      103.69     13.45 o 
 -10   1  20        8.88        8.37      9.08 o 
  -9   1  20       24.22       32.34     23.00 o 
  -8   1  20       60.22       78.98     12.68 o 
  -7   1  20       14.80       14.54      6.37 o 
  -6   1  20        3.97        1.24      5.77 o 
  -5   1  20        2.04        2.78      5.46 o 
  -4   1  20        0.26        0.71      6.28 o 
  -3   1  20       48.34       57.45      9.24 o 
  -2   1  20       35.01       36.09      8.18 o 
  -1   1  20       68.38       81.47     10.14 o 
   0   1  20       69.41      103.64     11.94 o 
   1   1  20        4.12       12.73      4.98 o 
   2   1  20       42.91       59.44      7.37 o 
   3   1  20       16.08       18.22      4.82 o 
   4   1  20        0.69       13.06      4.73 o 
   5   1  20        5.95       14.16      5.07 o 
   6   1  20       16.30       13.32      8.15 o 
   7   1  20        0.66       14.54      5.20 o 
   8   1  20        0.99        8.47      5.08 o 
  -9   2  20        2.80       -7.10     11.31 o 
  -8   2  20       46.37       35.15      9.55 o 
  -7   2  20       31.06       31.19     15.51 o 
  -6   2  20       85.02       96.71     12.73 o 
  -5   2  20      140.54      148.30     14.44 o 
  -4   2  20       16.47        3.83      7.10 o 
  -3   2  20       30.03       24.09      8.11 o 
  -2   2  20       17.94       14.66      7.20 o 
  -1   2  20       16.24       18.69      6.06 o 
   0   2  20        0.05        3.21      5.16 o 
   1   2  20       65.01       65.18      8.56 o 
   2   2  20        9.49       12.19      7.19 o 
   3   2  20       24.01       25.87      7.62 o 
   4   2  20       15.03       18.85      6.43 o 
   5   2  20        2.97        1.28      4.23 o 
   6   2  20       25.29       28.86      8.44 o 
   7   2  20        0.03        4.67      4.79 o 
  -6   3  20      109.31       79.90     12.21 o 
  -5   3  20       89.17       82.69     21.73 o 
  -4   3  20        5.89        4.71      9.53 o 
  -3   3  20      213.72      231.09     24.28 o 
  -2   3  20       67.70       58.97     15.46 o 
  -1   3  20       27.52       36.46      7.46 o 
   0   3  20      229.13      214.94     21.96 o 
   1   3  20        0.41       -5.16      5.16 o 
   2   3  20       63.05       64.57      9.15 o 
   3   3  20      153.38      153.34     14.69 o 
   4   3  20       12.00       12.05      6.32 o 
  -9   1  21       21.48       15.58     11.31 o 
  -8   1  21       10.03       14.38      9.53 o 
  -7   1  21       58.15       58.29      9.36 o 
  -6   1  21        0.82       -0.46      5.86 o 
  -5   1  21       23.66       25.93      8.63 o 
  -4   1  21       10.52        6.11      6.80 o 
  -3   1  21       31.65       35.56      8.42 o 
  -2   1  21        7.75        6.72      6.98 o 
  -1   1  21       37.08       42.57      8.46 o 
   0   1  21       69.73       76.09     10.26 o 
   1   1  21      122.37      129.33     10.26 o 
   2   1  21      101.10      103.59      9.47 o 
   3   1  21       64.80       73.32     11.36 o 
   4   1  21        3.21       14.04      5.61 o 
   5   1  21      132.91      144.49     11.63 o 
   6   1  21       38.43       43.18      7.93 o 
  -7   2  21      115.97      106.25     18.81 o 
  -6   2  21       14.21       11.29      8.08 o 
  -5   2  21      168.07      162.96     15.51 o 
  -4   2  21       55.90       77.12     12.96 o 
  -3   2  21       35.92       27.70      8.67 o 
  -2   2  21      207.54      191.91     20.84 o 
  -1   2  21       44.01       34.98     10.17 o 
   0   2  21       58.23       67.33     11.81 o 
   1   2  21       47.28       51.40     13.19 o 
   2   2  21        0.01        7.65      5.41 o 
   3   2  21       19.37       26.03      6.80 o 
   4   2  21        4.25        3.57      5.27 o 
   5   2  21       14.30       11.83      5.89 o 
  -1   3  21       15.23       24.40     13.22 o 
  -7   0  22       56.15       30.76     14.23 o 
  -6   0  22        1.16        8.13     12.46 o 
  -5   0  22       11.27       28.72     12.46 o 
  -4   0  22      419.16      380.78     30.50 o 
   2   0  22       48.38       44.23     13.98 o 
   3   0  22      189.15      228.01     26.18 o 
   4   0  22      234.93      232.95     18.03 o 
   5   0  22       36.87       48.30     13.47 o 
  -6   1  22       47.40       58.21     15.51 o 
  -5   1  22        0.00        3.17      7.10 o 
  -4   1  22       47.80       50.37      9.88 o 
  -3   1  22        3.59        5.22      7.28 o 
  -2   1  22        6.72        4.23      6.72 o 
  -1   1  22       15.95       12.94      9.91 o 
   0   1  22        5.58       13.22      7.05 o 
   1   1  22       16.70       19.41     13.47 o 
   2   1  22        5.33       17.57      7.80 o 
   3   1  22       50.48       50.94     17.54 o 
   4   1  22       11.90       33.06      9.91 o 
  -3   2  22        4.21        8.99      7.51 o 
  -2   2  22       31.71       46.41      9.87 o 
  -1   2  22       12.69       12.58      7.37 o 
   0   2  22        0.04       -3.72      6.83 o 
   1   2  22       10.88       10.44      6.30 o 
                                                 
